# Supplementary material for: Reduced diversity of intestinal T-cell receptor repertoire in patients with Crohn’s disease
Source: Front Cell Infect Microbiol. 2022 Aug 10;12:932373. doi: 10.3389/fcimb.2022.932373 (PMC9401206; doi:10.3389/fcimb.2022.932373)
Supplement: Supplementary file 1 [file DataSheet_1.csv]

	Inflamed mucosa of CD #1	non-inflamed mucosa of #1	Inflamed mucosa of CD #2	non-inflamed mucosa of #2	Inflamed mucosa of CD #3	non-inflamed mucosa of #3	Inflamed mucosa of CD #4	non-inflamed mucosa of #4	Inflamed mucosa of CD #5	non-inflamed mucosa of #5	Inflamed mucosa of CD #6	non-inflamed mucosa of #6	Inflamed mucosa of CD #7	non-inflamed mucosa of #7	Inflamed mucosa of CD #8	non-inflamed mucosa of #8	Inflamed mucosa of CD #9	non-inflamed mucosa of #9	Inflamed mucosa of CD #10	non-inflamed mucosa of #10	Inflamed mucosa of CD #11	non-inflamed mucosa of #11	Inflamed mucosa of CD #12	non-inflamed mucosa of #12	Inflamed mucosa of CD #13	non-inflamed mucosa of #13	Healthy mucosa of non-IBD control #1	Healthy mucosa of non-IBD control #2	Healthy mucosa of non-IBD control #3	Healthy mucosa of non-IBD control #4	Healthy mucosa of non-IBD control #5	Healthy mucosa of non-IBD control #6	Healthy mucosa of non-IBD control #7	Healthy mucosa of non-IBD control #8	Healthy mucosa of non-IBD control #9
Clinical characteristics
Sex	F	F	M	M	M	M	M	M	F	F	M	M	F	F	M	M	F	F	M	M	M	M	M	M	M	M	F	M	F	F	M	F	M	M	M
Age	54	54	29	29	18	18	29	29	27	27	26	26	20	20	39	39	23	23	18	18	35	35	42	42	42	42	26	66	56	62	66	28	64	49	49
Smoking	Non/Ex-smoker	Non/Ex-smoker	Non/Ex-smoker	Non/Ex-smoker	Non/Ex-smoker	Non/Ex-smoker	Non/Ex-smoker	Non/Ex-smoker	Non/Ex-smoker	Non/Ex-smoker	Non/Ex-smoker	Non/Ex-smoker	Non/Ex-smoker	Non/Ex-smoker	Non/Ex-smoker	Non/Ex-smoker	Non/Ex-smoker	Non/Ex-smoker	Non/Ex-smoker	Non/Ex-smoker	Non/Ex-smoker	Non/Ex-smoker	Non/Ex-smoker	Non/Ex-smoker	Current smoker	Current smoker	Non/Ex-smoker	Current smoker	Non/Ex-smoker	Non/Ex-smoker	Non/Ex-smoker	Non/Ex-smoker	Current smoker	Current smoker	Non/Ex-smoker
Biopsy site	Ileum	Colon	Colon	Colon	Ileum	Colon	Colon	Colon	Colon	Colon	Ileum	Ileum	Ileum	Ileum	Ileum	Ileum	Colon	Colon	Colon	Colon	Ileum	Colon	Ileum	Colon	Ileum	Ileum	Colon	Colon	Colon	Colon	Colon	Colon	Colon	Colon	Colon
Age at diagnosis	A3	A3	A2	A2	A2	A2	A2	A2	A2	A2	A1	A1	A1	A1	A2	A2	A2	A2	A2	A2	A2	A2	A3	A3	A3	A3	NA	NA	NA	NA	NA	NA	NA	NA	NA
Location	L1	L1	L2	L2	L1	L1	L3	L3	L2	L2	L3	L3	L3	L3	L1	L1	L3	L3	L1	L1	L3	L3	L1	L1	L1	L1	NA	NA	NA	NA	NA	NA	NA	NA	NA
Perianal modifier	p	p			p	p					p	p	p	p	p	p					p	p	p	p	p	p	NA	NA	NA	NA	NA	NA	NA	NA	NA
Behavior	B1	B1	B2	B2	B1	B1	B1	B1	B1	B1	B3	B3	B2	B2	B3	B3	B2	B2	B1	B1	B2	B2	B2	B2	B3	B3	NA	NA	NA	NA	NA	NA	NA	NA	NA
CDAI at tissue acqusition	263	263	68	68	103	103	253	253	219	219	429	429	280	280	202	202	157	157	103	103	246	246	131	131	294	294	NA	NA	NA	NA	NA	NA	NA	NA	NA
Activity at tissue acqusition	moderate	moderate	remission	remission	remission	remission	moderate	moderate	mild	mild	moderate	moderate	moderate	moderate	mild	mild	mild	mild	remission	remission	mild	mild	remission	remission	moderate	moderate	NA	NA	NA	NA	NA	NA	NA	NA	NA
CRP	1.11	1.11	0.75	0.75	0.95	0.95	0.67	0.67	0.08	0.08	1.17	1.17	1.71	1.71	4.38	4.38	1.71	1.71	0.15	0.15	0.69	0.69	0.11	0.11	0.8	0.8	NA	NA	NA	NA	NA	NA	NA	NA	NA
No medication	No	No	No	No	Yes	Yes	Yes	Yes	No	No	Yes	Yes	No	No	Yes	Yes	Yes	Yes	Yes	Yes	No	No	Yes	Yes	Yes	Yes	NA	NA	NA	NA	NA	NA	NA	NA	NA
Gluco-corticoid	Yes	Yes	No	No	No	No	No	No	Yes	Yes	No	No	No	No	No	No	No	No	No	No	No	No	No	No	No	No	NA	NA	NA	NA	NA	NA	NA	NA	NA
Immunomodulators	No	No	Yes	Yes	No	No	No	No	No	No	Yes	Yes	Yes	Yes	No	No	No	No	No	No	Yes	Yes	No	No	No	No	NA	NA	NA	NA	NA	NA	NA	NA	NA
Anti-TNF-�� antibody	No	No	No	No	No	No	No	No	No	No	No	No	Yes	Yes	No	No	No	No	No	No	Yes	Yes	No	No	No	No	NA	NA	NA	NA	NA	NA	NA	NA	NA
Activity at 1 year after enrollment	remission (<150)	remission (<150)	remission (<150)	remission (<150)	remission (<150)	remission (<150)	remission (<150)	remission (<150)	active (��150)	active (��150)	active (��150)	active (��150)	remission (<150)	remission (<150)	remission (<150)	remission (<150)	active (��150)	active (��150)	remission (<150)	remission (<150)	active (��150)	active (��150)	remission (<150)	remission (<150)	remission (<150)	remission (<150)	NA	NA	NA	NA	NA	NA	NA	NA	NA
Expression matrix
A1BG	1	0	0	1	52	26	49	32	28	28	19	19	53	2	43	0	81	35	56	65	154	83	138	91	38	13	27	21	15	12	9	7	9	22	39
A1CF	2411	1716	833	1054	1402	2545	3177	1704	1592	2211	1622	2973	3650	2979	1281	2771	374	1037	2391	1693	13	692	18	4	2092	2435	1898	1527	2015	2040	2397	1533	1315	1790	1928
A2LD1	300	407	113	75	242	404	153	194	402	265	198	365	624	288	570	176	228	237	489	228	190	790	61	64	210	572	318	227	265	348	232	342	142	155	540
A2M	7452	1782	839	508	8762	8967	7674	8939	5464	3793	5247	8365	3304	2787	5817	3859	12449	9382	13910	6183	33456	15223	26705	7188	8530	3106	6105	2952	4319	3839	1874	2073	6794	3416	12138
A2ML1	0	1	0	2	7	5	1	0	9	13	2	7	0	0	12	0	2	2	2	0	2	0	3	0	7	0	0	0	0	0	0	0	0	0	0
A4GALT	6	1	0	3	180	87	161	166	44	33	40	60	95	2	142	0	671	168	148	150	782	354	1125	241	307	47	92	21	43	27	14	26	43	32	81
A4GNT	1	0	0	0	0	0	0	0	0	4	0	0	0	0	3	0	0	0	0	1	0	2	4	0	1	100	0	0	0	0	0	0	0	0	2
AAAS	354	171	104	72	751	406	553	359	382	588	353	386	617	375	361	73	488	469	413	620	842	663	582	335	421	523	436	413	385	419	176	384	343	252	487
AACS	269	185	93	200	948	638	478	305	678	857	607	561	549	514	766	163	768	577	724	463	410	862	458	214	676	1264	1054	640	513	804	326	1036	470	399	847
AADAC	5384	279	8	7	6	9240	4718	6601	9	0	0	4	9434	5758	12	4	5	10	7741	3026	49	33	1	0	7385	8914	4	1	10	0	4	2	8	14	132
AADACL2	0	0	1	0	0	0	4	4	0	3	0	0	0	0	0	0	0	0	0	8	0	0	0	0	0	0	1	0	0	0	0	0	0	0	0
AADACL3	0	0	1	0	0	0	0	0	6	5	0	0	0	0	2	0	0	0	0	0	1	0	0	0	0	0	0	0	0	0	0	0	0	0	0
AADACL4	0	0	0	0	0	0	0	0	2	1	1	0	0	0	1	0	0	0	0	2	0	0	0	0	0	0	0	0	0	0	0	0	0	0	0
AADAT	23	21	8	2	81	7	23	67	60	80	34	55	20	8	49	85	27	41	26	27	190	99	67	31	47	48	20	44	38	37	10	55	46	37	88
AAGAB	2078	3108	1134	814	1575	1148	941	875	1403	1428	1066	1465	1213	781	1850	3111	1090	1425	1035	865	909	1691	826	309	1446	1737	929	1373	1293	1364	1149	1495	928	1474	2022
AAK1	1729	1512	950	1397	1491	590	777	779	1189	1702	936	1586	1230	1256	1374	2168	692	1338	872	814	1503	808	888	213	1270	1136	2995	1155	1162	1536	1041	1434	920	1063	1551
AAMP	645	387	342	1264	3203	2450	2341	1906	2339	2454	2375	2217	2243	1770	2680	185	1607	2668	2363	1863	2800	2627	1525	735	1669	1853	2794	1853	2166	2286	1492	3944	1164	1297	2450
AANAT	1	0	0	0	12	1	8	0	2	1	0	1	3	0	9	0	4	4	4	19	8	2	10	10	3	0	0	1	0	0	2	0	1	1	1
AARS	781	1029	278	135	2145	1149	1356	1013	957	894	690	710	1342	1057	1387	501	1959	1534	1344	1081	3913	2574	2539	755	1207	1318	1213	635	791	856	410	1400	754	507	3450
AARS2	106	92	29	52	578	613	579	397	240	393	238	221	447	207	322	57	307	264	588	583	511	456	391	189	268	309	258	459	318	275	173	328	236	195	383
AARSD1	142	235	188	181	551	343	307	294	368	480	359	374	345	210	354	259	265	310	276	273	957	455	352	221	230	295	459	305	322	321	210	543	236	201	470
AASDH	164	186	86	34	261	193	147	165	139	256	153	161	358	128	194	237	170	183	207	201	364	243	254	100	217	248	110	163	145	127	89	150	163	106	178
AASDHPPT	306	510	279	88	602	327	453	349	302	327	267	294	609	253	357	480	524	393	381	461	811	555	630	96	400	403	238	338	306	305	233	299	272	251	725
AASS	346	102	17	53	263	248	269	209	158	120	114	226	355	177	247	114	209	172	298	325	875	267	352	88	365	210	27	54	81	72	43	19	111	74	140
AATF	659	940	379	174	1007	984	1023	645	511	638	595	574	987	580	654	831	603	621	821	594	1288	801	817	599	669	694	814	581	653	678	579	667	435	364	1319
AATK	29	88	5	11	86	2367	2772	1419	24	92	22	85	2092	116	47	0	130	43	2951	1731	540	76	93	105	1366	1906	221	621	42	19	44	232	148	289	268
ABAT	4018	1279	816	809	601	1803	934	1029	1258	1512	983	2048	2876	4675	567	665	314	966	2195	707	479	279	190	56	1570	2642	1298	670	1828	1690	1851	1129	495	678	1838
ABCA1	1160	293	1011	826	1263	1032	467	1002	1011	1189	924	1189	371	846	694	1339	1232	1889	1951	550	1466	1048	2295	827	581	169	1151	692	1226	899	722	870	630	579	1939
ABCA10	113	120	155	56	89	117	256	173	114	260	122	220	216	193	121	88	25	77	174	301	118	91	26	14	120	196	32	146	115	130	84	34	209	302	143
ABCA12	3	6	1	3	129	13	1	1	34	33	5	21	1	0	934	16	10	328	9	0	2	181	4	7	11	17	0	1	0	0	0	0	1	1	14
ABCA13	7	152	5	4	23	10	12	2	40	32	16	159	8	3	212	4	24	69	29	20	17	99	4	4	63	25	15	0	0	6	5	4	11	2	2
ABCA2	19	40	37	308	986	1109	1026	770	1010	1696	1150	1029	361	147	496	10	495	715	932	869	1613	631	928	376	539	216	1314	1708	1210	1334	549	997	925	1139	1402
ABCA3	8	1	3	4	268	89	136	138	56	57	46	57	224	18	33	0	34	69	103	121	1037	61	61	24	157	47	46	38	39	37	24	15	45	24	97
ABCA4	9	0	0	0	16	51	66	29	24	14	3	9	112	2	24	2	3	2	66	144	16	7	40	22	125	220	1	1	2	1	1	1	0	1	0
ABCA5	1250	1531	1537	881	1057	1563	2330	1870	1650	2350	2773	2681	2757	1959	1573	1826	560	993	2485	2604	520	995	375	210	2167	2476	475	1659	1607	1949	1386	768	1862	2187	2489
ABCA6	25	23	16	5	86	121	122	100	39	60	41	47	46	59	58	26	55	24	119	104	226	72	210	13	40	16	38	37	16	37	16	4	60	49	89
ABCA7	56	25	26	161	969	263	632	386	570	367	327	398	825	57	557	4	647	672	480	1106	1531	1134	1142	873	712	405	640	200	256	311	253	577	440	309	467
ABCA8	5	29	12	2	536	701	348	453	178	228	177	292	74	97	39	207	24	148	385	142	1209	119	75	6	15	28	423	387	283	257	51	107	518	285	739
ABCA9	11	30	27	14	31	44	91	72	45	94	38	92	40	24	61	12	27	14	31	110	136	39	107	16	41	9	18	42	94	50	66	3	40	78	67
ABCB1	2869	6303	2816	2980	2883	14128	21756	10567	4285	6119	2340	3594	6752	5261	2222	7496	450	3519	13580	9176	577	531	257	107	8204	2563	4751	6257	3359	8410	2902	5103	1882	3428	4855
ABCB10	784	976	257	205	879	932	854	684	872	611	627	513	1168	722	717	996	371	633	1004	665	548	658	501	152	703	848	324	512	513	606	432	588	348	310	718
ABCB11	4	144	42	51	70	0	4	0	89	224	306	132	3	0	139	156	5	91	2	2	14	50	1	4	9	3	1035	29	172	353	128	1598	22	53	952
ABCB4	30	13	86	3	167	48	75	26	24	39	12	36	105	40	39	18	11	61	54	58	123	10	64	15	73	13	38	5	25	23	22	14	24	7	43
ABCB5	0	0	0	0	0	1	0	8	6	7	0	3	4	0	7	0	0	1	0	2	26	0	2	1	10	0	0	0	0	0	0	0	0	0	0
ABCB6	156	100	114	70	418	354	277	295	252	305	159	296	483	633	324	64	313	471	355	204	507	538	288	107	255	440	396	149	200	182	177	374	135	168	231
ABCB7	634	562	228	80	558	454	524	357	374	476	343	546	759	685	340	571	266	396	543	448	552	420	337	239	393	584	366	383	427	384	294	588	270	236	619
ABCB8	35	17	5	143	738	532	490	497	590	605	309	484	734	163	578	1	489	538	566	483	829	923	588	319	541	871	572	335	425	415	256	431	313	352	508
ABCB9	9	5	20	71	108	132	178	118	101	110	44	136	165	27	77	12	69	115	109	92	140	71	78	41	39	78	157	35	121	117	102	188	48	91	152
ABCC1	460	651	356	490	1428	407	743	375	865	1020	602	917	607	179	1682	308	1412	1560	628	912	1750	1745	1723	685	954	384	515	195	527	378	567	487	304	239	1489
ABCC10	128	91	24	110	530	283	443	324	386	495	328	351	502	166	451	9	425	400	351	424	607	513	456	175	476	489	335	258	404	337	188	322	289	223	461
ABCC11	11	8	2	0	2	7	10	2	12	21	4	19	17	16	19	3	3	9	5	4	0	7	3	3	9	18	0	1	1	6	5	0	5	3	5
ABCC12	0	0	0	0	0	0	0	0	12	12	0	4	0	0	14	0	0	0	0	0	0	0	0	2	5	0	0	0	0	0	0	0	0	0	0
ABCC2	1702	89	10	1	24	3808	3737	2365	17	21	10	29	4840	5299	8	4	25	14	8126	873	55	10	39	18	911	1861	5	6	16	8	7	1	5	2	60
ABCC3	2071	5195	2607	4091	5377	836	2165	3112	7571	8279	6073	9103	2675	2179	7868	1753	2749	8218	1835	2984	229	5499	466	301	2957	4658	12535	5852	7317	6568	6815	9444	4408	7004	8235
ABCC4	330	94	110	10	641	195	246	499	253	304	347	326	247	185	421	492	628	510	329	318	451	889	798	108	355	130	706	260	437	405	72	498	280	198	679
ABCC5	447	868	352	773	1237	224	622	333	705	1265	628	1042	481	400	1379	302	464	1243	467	731	876	869	707	301	420	869	510	592	522	533	584	1338	684	508	1054
ABCC6	432	48	38	245	217	1104	1893	1052	371	501	447	343	1153	900	509	49	242	267	1395	1236	67	257	18	21	671	820	220	338	379	287	264	163	281	340	383
ABCC8	4	0	0	2	11	60	57	51	57	28	9	21	30	15	44	0	0	3	39	38	89	10	1	5	15	32	4	15	12	10	1	7	11	7	4
ABCC9	231	514	139	144	394	257	305	330	310	452	174	406	210	194	471	345	274	315	409	378	2601	378	673	205	258	206	218	202	248	204	197	201	323	299	405
ABCD1	100	11	5	123	357	3438	2223	1503	203	176	206	235	1875	443	720	0	312	359	2110	1216	725	512	275	240	783	615	298	299	204	189	139	166	192	240	247
ABCD2	29	17	29	4	173	45	43	23	23	27	8	14	70	6	20	27	63	27	49	74	248	39	75	19	39	20	1	2	7	7	10	2	22	4	21
ABCD3	3450	4385	2814	2021	3050	4439	3158	3970	3890	4056	3614	5347	3963	3061	3037	7294	1317	2989	3783	2173	728	2104	577	150	3080	3636	2769	2929	3935	4422	3416	5300	2201	2291	4614
ABCD4	837	472	230	420	826	1172	1639	1060	629	970	788	718	1562	1192	1289	128	578	736	1243	1351	786	914	792	357	1315	1268	391	713	751	781	702	598	524	705	778
ABCE1	356	539	328	58	1304	675	571	375	592	637	344	393	913	283	532	1223	1007	551	600	721	1308	1387	1429	325	618	563	489	378	406	502	226	747	427	299	2459
ABCF1	2364	1046	604	507	1707	2376	1793	1494	1119	1345	974	1146	1964	1629	1350	841	1216	1102	1868	1490	1809	1626	1597	878	1649	1629	1494	1168	1279	1258	846	1342	853	901	1711
ABCF2	316	311	672	278	1205	659	553	540	895	1031	935	725	720	370	676	526	729	632	536	476	1196	1030	978	389	531	480	1224	900	908	1223	561	832	622	789	1779
ABCF3	613	464	258	331	1217	1042	1136	681	814	936	694	962	1225	928	1029	192	822	867	1016	967	975	1136	954	494	937	1063	988	643	806	792	536	842	554	602	962
ABCG1	2845	1533	1338	1896	1669	5635	1909	5104	1371	1559	1988	2436	1638	2080	3170	650	580	2766	5649	1247	706	1477	631	351	1709	1002	1871	1620	1879	2095	1996	1609	931	1179	2351
ABCG2	5099	6312	4226	3616	1935	13875	7380	12304	4716	2922	1602	4093	9264	5749	3474	21354	109	3906	10424	2358	250	278	61	18	4516	5973	7510	2388	1931	3924	1910	15239	857	3024	1187
ABCG4	0	0	0	0	7	3	3	8	18	4	2	7	0	3	12	0	10	4	0	8	39	15	29	9	7	2	0	0	2	0	0	0	1	1	0
ABCG5	2451	61	7	0	4	4233	1099	717	9	10	2	4	4727	4950	52	5	26	8	3005	621	13	47	2	4	187	1964	6	3	1	3	4	1	0	0	5
ABCG8	2177	48	7	4	10	3603	1149	933	8	14	1	4	4211	2927	60	1	36	10	2657	959	7	16	4	4	261	1666	13	2	7	5	2	3	0	3	10
ABHD1	30	34	24	5	28	15	25	33	17	21	13	27	38	23	24	20	30	31	16	32	43	48	3	45	24	27	16	16	16	16	17	6	14	13	25
ABHD10	229	504	253	69	753	414	342	340	320	399	338	416	536	284	355	592	350	346	479	399	773	524	417	151	415	350	191	322	413	350	269	464	278	249	701
ABHD11	111	199	247	921	1377	1027	619	677	1142	1355	946	1198	675	312	1255	171	571	870	704	820	186	868	143	99	533	723	1369	855	920	887	625	2042	721	694	777
ABHD12	1374	1081	680	1246	1761	2840	2584	3117	1464	1570	1263	1846	1836	2095	2035	366	853	1668	2248	1558	1016	1318	773	465	2490	1449	2049	1220	1513	1724	1366	1845	885	1075	1685
ABHD12B	0	0	4	1	73	0	0	3	29	224	0	2	0	0	88	81	1	59	0	1	11	14	5	0	2	0	110	1	37	45	0	92	0	0	0
ABHD13	600	682	358	206	630	725	674	615	470	445	498	636	744	502	553	860	468	455	775	715	692	548	542	188	645	572	258	397	474	443	388	408	350	341	1040
ABHD14A	11	2	1	2	84	45	44	199	31	39	50	29	74	8	32	1	56	50	58	63	220	72	65	47	59	56	33	36	24	35	19	10	39	52	82
ABHD14B	491	703	322	245	1866	3352	2619	1935	1275	1724	1381	1299	2679	1743	1224	307	839	1091	2770	1703	1563	1260	744	326	1372	2004	2407	1349	1655	1474	972	1693	962	855	2016
ABHD15	442	460	230	125	545	931	943	899	429	628	420	546	1084	733	293	221	314	426	998	559	517	324	329	103	609	722	540	511	654	614	631	633	368	543	678
ABHD16A	614	216	160	476	1625	1269	1403	1145	1135	1272	1232	1040	1295	994	1744	120	1014	1235	1197	1117	1333	1691	1262	655	1212	1143	1023	984	922	1064	602	943	755	930	1187
ABHD16B	0	1	0	7	69	95	83	54	33	40	38	30	48	2	53	0	62	18	86	95	74	44	63	49	21	27	32	26	18	18	18	20	46	15	46
ABHD2	11610	18685	1087	2148	5415	5878	4271	3172	3798	3201	2472	4868	11364	9769	9596	4233	3647	7107	7285	3828	2776	5386	3127	514	9720	12934	5265	2201	4193	3492	3720	4717	1605	2068	5699
ABHD3	6729	4747	5760	4922	4989	2495	3350	3057	6001	4682	3753	5864	3736	2684	7789	14361	1363	5668	2114	3108	451	2772	572	420	3713	2703	2357	3142	4099	5523	4298	4587	1931	3816	4387
ABHD4	1131	1635	547	547	774	1020	1204	827	585	865	733	1293	1180	1081	736	387	318	881	1244	699	1006	540	526	179	1187	1176	979	560	869	818	947	706	332	730	1061
ABHD5	1401	1008	1385	1202	727	1519	695	1059	1311	1141	1383	2056	1839	2173	855	2023	535	1152	877	595	357	687	842	360	1116	1522	1063	517	1303	1491	1789	1813	485	662	1906
ABHD6	1404	414	240	183	488	4209	2641	2370	485	572	360	219	3253	3347	503	379	201	387	3274	1016	343	442	171	76	728	1837	573	403	444	680	265	564	261	275	541
ABHD8	1	0	4	8	116	34	81	67	75	56	45	47	90	0	43	0	86	78	61	73	409	122	137	42	74	21	89	31	41	21	36	74	22	41	81
ABI1	2730	4340	1685	1210	2507	1843	2081	1717	2192	2157	2152	3048	2495	1571	2909	3418	1401	2284	2055	2094	1409	1974	1494	789	2349	2303	1314	1676	1969	2051	1882	1970	1308	1485	2754
ABI2	236	128	136	31	594	270	365	324	189	241	189	244	350	153	231	399	414	366	380	418	1799	580	965	198	434	307	288	257	192	201	117	232	316	166	667
ABI3	113	21	33	49	522	251	329	156	118	92	113	143	355	55	243	14	310	217	304	331	342	314	633	572	222	125	129	61	86	49	72	44	91	104	249
ABI3BP	40	68	114	2	2207	220	454	464	61	286	104	197	367	38	42	221	310	220	173	362	2659	33	1917	12	1165	69	275	197	248	177	42	127	424	178	160
ABL1	513	500	248	677	2382	1767	1862	1395	2298	2702	2129	2163	1436	752	1788	302	2552	2557	1840	1358	4933	2098	3542	659	1809	1113	3076	1735	2439	2005	1710	2738	1088	1245	2558
ABL2	488	180	99	180	658	383	263	360	277	363	238	271	378	426	529	701	1011	337	643	305	711	480	1503	566	528	336	476	253	253	224	125	305	242	187	535
ABLIM1	4132	8962	2063	1802	4850	3567	3428	2530	3628	4684	3323	4688	5385	3850	5762	4078	2608	4188	3847	2792	2465	4817	1754	313	3555	5337	4308	3300	4545	4242	4281	3226	2717	2391	6486
ABLIM2	28	167	44	85	201	430	95	223	117	261	192	173	180	66	349	45	144	152	279	90	169	189	128	32	160	105	196	174	191	201	94	170	160	180	196
ABLIM3	160	388	53	23	277	160	313	278	82	85	80	149	155	77	197	40	278	237	299	456	881	281	524	257	336	150	142	71	79	66	65	46	165	72	280
ABO	93	361	121	835	454	624	3055	917	1251	1805	959	1873	1080	179	2067	718	348	407	717	2186	22	518	40	3	1057	641	1861	608	2354	1482	1070	507	824	934	640
ABP1	1469	1320	631	10259	11752	17678	18877	27359	9583	11819	12571	9146	9280	7227	16609	351	4155	10640	14437	7523	128	5275	134	92	14802	8706	13079	8995	9497	12635	9267	8301	5779	11390	7906
ABR	1229	1843	760	2876	4533	3760	4534	2329	5617	7916	4937	6762	3367	1758	5349	1007	2502	4437	4500	4294	2913	3986	1976	884	2964	3455	5278	4928	5535	5403	4356	4863	3657	3901	5287
ABRA	0	0	1	0	1	0	1	0	3	7	2	1	0	0	2	0	0	0	0	1	1	0	10	5	1	0	0	0	0	0	0	0	0	0	0
ABT1	118	198	123	172	724	708	637	481	420	572	441	413	747	183	488	248	431	473	631	569	822	679	530	360	373	443	477	427	430	425	321	508	296	246	683
ABTB1	81	39	28	53	646	619	1353	674	281	386	518	509	884	250	477	2	796	631	793	1087	1504	644	1379	1739	947	532	433	376	334	326	204	321	379	369	489
ABTB2	920	188	138	919	616	1262	953	643	384	720	445	381	1089	800	1161	168	360	510	888	410	191	371	183	41	1443	920	410	481	457	634	384	332	274	470	455
ACAA1	3231	1151	2413	2767	2443	4420	4578	3601	3021	2990	2490	3008	6669	5251	2453	853	1189	2162	3123	2619	937	1740	959	563	2234	3971	3671	2348	2966	3319	2333	5342	1959	3471	2669
ACAA2	9495	14197	17239	13640	8458	4943	6406	5217	18557	13147	14974	21739	10824	6693	15226	21299	4390	13296	3855	4877	1565	8312	1072	415	5535	7353	8737	4560	14590	12433	15055	10841	2826	6048	10397
ACACA	302	915	176	103	1401	292	301	349	562	806	365	527	346	145	838	938	541	704	389	412	1180	982	545	118	657	790	577	413	440	434	287	1058	342	343	1363
ACACB	482	323	183	264	856	1456	1324	826	868	1142	979	1086	1221	1026	734	250	450	963	1816	982	2239	635	347	103	665	1053	732	921	1199	1105	660	786	819	984	1028
ACAD10	610	453	245	229	841	1231	1212	798	857	1345	847	1447	1377	747	685	359	382	597	1344	1000	653	645	501	205	809	1149	1096	892	1323	999	943	1207	595	602	1407
ACAD11	19	2	0	0	21	89	59	34	16	20	13	16	189	49	12	0	10	5	72	61	56	17	47	2	69	82	6	5	11	8	7	20	12	12	29
ACAD8	384	484	314	254	733	512	480	462	603	775	504	736	597	558	574	481	424	565	422	465	615	599	449	254	481	534	603	532	715	522	475	674	356	353	805
ACAD9	188	181	92	166	1046	435	545	479	480	663	392	460	629	247	538	124	508	533	448	516	1221	664	589	358	459	582	468	443	515	452	320	667	353	290	685
ACADL	0	1	1	0	0	4	1	14	5	3	3	6	0	1	5	0	0	0	1	0	8	1	0	0	1	3	0	0	0	0	0	0	1	0	0
ACADM	2633	1766	3206	1389	1416	2633	1987	2017	2421	2292	2466	2949	4198	3589	1393	3839	743	1582	2011	1265	1068	1202	972	173	2048	1987	1863	1178	2648	2027	2179	2771	771	962	2709
ACADS	100	51	51	2368	2069	4216	4851	3194	4815	5050	3665	5552	4651	565	3335	15	1575	2711	3738	2900	513	1828	294	208	2912	3558	5707	2541	5214	4234	4078	5425	2040	2760	3884
ACADSB	3215	479	309	246	821	644	513	428	800	869	998	1231	2710	4153	510	1281	400	625	600	411	870	577	335	56	535	1690	691	650	1028	774	764	1003	574	451	1161
ACADVL	13267	7501	4492	7139	10231	11083	20311	9740	12324	13100	8481	13089	18353	14116	12200	2903	6856	10468	11393	18417	5031	13556	5569	2814	12380	14618	10926	7738	10729	10555	8268	12776	6212	8201	10078
ACAN	0	1	0	0	5	3	0	3	7	9	5	12	1	1	31	0	252	24	2	2	128	28	499	112	46	0	0	1	1	1	0	0	6	0	0
ACAP1	100	21	74	80	1525	416	893	245	188	170	118	246	1124	104	223	5	535	447	618	1313	2020	393	1243	985	748	158	74	136	211	83	151	61	200	146	349
ACAP2	1988	3341	1782	1615	2348	1539	1835	1248	2343	2494	1787	3771	2031	1560	2621	3959	1216	2263	1705	1353	1520	1720	1699	410	1923	1492	1927	1651	2328	2659	2277	2183	1397	1879	3375
ACAP3	28	11	11	161	571	740	901	647	582	831	390	514	622	117	640	2	665	457	894	959	1281	852	984	505	652	702	208	558	324	301	209	397	504	359	616
ACAT1	1256	802	1997	1531	2613	1033	586	855	3028	5262	4037	4287	2434	4064	1719	6000	774	2001	597	486	2019	1252	835	277	1104	1275	2428	2583	3383	4016	2832	4892	2072	2691	4638
ACAT2	440	1814	824	895	1949	420	421	394	1497	1864	1097	1813	670	356	1445	3098	1126	1370	383	470	728	1089	311	355	917	1445	917	912	1003	973	717	1816	580	605	1127
ACBD3	1493	2469	607	525	1975	893	938	755	1139	1196	997	1307	1144	627	2318	3116	1466	1830	945	966	1179	2168	1195	251	1453	1343	996	1150	1004	1112	895	1192	794	905	1496
ACBD4	160	55	45	90	336	882	1321	818	361	327	263	471	1370	460	187	5	179	230	932	716	607	229	166	72	502	656	335	253	335	231	271	433	205	238	408
ACBD5	3079	5592	808	261	1133	2922	3097	2737	936	1166	1103	1138	3606	2912	1186	1188	786	1110	2886	1409	667	1168	636	140	2659	2713	714	1046	1182	1251	859	1092	775	915	1683
ACBD6	88	131	63	21	332	253	264	158	183	190	158	192	283	128	201	117	268	213	249	207	690	309	411	187	218	213	171	158	166	142	106	197	136	91	624
ACBD7	3	3	1	2	29	1	8	0	4	19	15	18	10	1	14	26	4	8	3	8	9	19	10	1	18	14	8	5	20	7	5	7	21	4	60
ACCN5	41	0	0	0	2	2	0	1	1	3	0	3	21	6	7	1	0	0	5	1	0	1	0	6	2	11	0	0	0	0	0	0	0	0	0
ACCS	133	61	31	30	183	453	567	464	335	179	677	1042	608	414	111	7	105	86	700	674	568	350	193	460	743	530	71	305	123	341	272	59	321	85	127
ACCSL	0	1	0	0	0	0	0	0	5	0	0	0	0	0	1	0	0	0	0	0	0	0	0	3	4	0	0	0	0	0	0	0	0	0	0
ACD	18	0	14	21	310	141	371	156	93	170	134	162	231	40	126	3	155	143	186	261	464	242	272	214	210	140	97	69	103	73	64	106	88	71	220
ACE	6437	784	59	506	1085	42605	45772	45894	797	1389	786	419	42855	26482	1837	70	1155	1553	40877	25105	1097	1261	1386	429	17327	22375	1468	518	1320	297	475	729	561	812	983
ACE2	44663	2388	2416	974	1410	24965	19523	39215	1397	1398	1264	2718	40352	32174	2667	1625	582	2077	23526	11750	122	1476	16	9	36307	30978	824	1057	2037	3564	2810	774	573	1200	1636
ACER1	0	0	0	0	0	0	0	0	3	5	0	2	1	0	5	0	0	0	0	3	4	1	1	1	2	0	0	0	0	0	0	0	0	0	0
ACER2	188	1538	20	26	152	99	85	47	166	122	189	161	140	261	164	379	29	187	82	50	34	89	44	0	145	364	169	296	145	234	150	266	105	297	78
ACER3	861	772	447	381	532	302	402	251	1057	571	588	967	447	381	1093	1452	454	601	370	444	217	757	376	140	473	664	684	761	791	753	981	1147	428	591	1346
ACHE	257	35	17	1136	1435	672	1353	1812	760	525	194	695	729	395	2575	19	441	728	890	1184	570	743	177	75	1618	950	147	434	200	241	442	153	298	916	368
ACIN1	2048	2604	1129	1122	3727	2022	3214	1703	2458	2627	1999	2458	2693	1619	2878	1667	1953	2447	2471	3162	3700	3200	2804	1368	2345	2126	2346	2063	2005	2172	1387	2171	1783	1776	3053
ACLY	5563	1554	836	652	3150	3291	3764	2291	1689	1666	1422	1822	5750	5120	2032	1593	2038	1994	3284	2166	2760	2632	2435	731	3572	3751	1702	1484	1391	1677	1112	1992	1155	1233	2813
ACMSD	190	10	4	3	8	4	6	3	2	6	5	4	5	4	7	5	3	7	5	5	12	8	0	2	34	174	2	2	5	1	4	2	3	1	4
ACN9	93	222	81	2	354	150	157	200	202	249	118	246	257	167	155	266	119	201	142	277	284	292	157	113	254	263	83	141	159	210	80	253	165	119	470
ACO1	1931	895	225	252	1474	3338	1872	1414	1340	1481	1034	1162	4040	2515	1614	1427	1437	1464	3065	1203	1176	2041	1504	367	1636	3029	1208	873	1132	983	671	1765	724	531	1253
ACO2	4379	1255	1068	3377	6405	17084	11251	11837	5806	6326	5122	8376	14037	6061	5939	739	3076	5026	11292	6020	4041	4062	918	906	7172	9294	9316	5294	7586	6954	5634	7169	3335	4233	5675
ACOT1	77	24	24	37	100	118	84	81	105	118	70	108	90	100	69	17	59	87	82	71	176	75	57	22	61	85	71	72	83	94	88	80	42	65	144
ACOT11	534	363	143	787	1326	4921	4256	4004	1191	1973	1433	1381	1654	935	1882	110	706	1551	3708	2014	285	952	19	41	1647	2118	2545	1546	1826	1989	1254	2012	1084	1431	1508
ACOT12	0	0	0	0	0	40	51	39	4	7	1	4	84	4	8	0	0	0	17	6	0	0	0	3	4	13	0	0	1	0	11	0	0	0	0
ACOT13	415	1386	874	431	1141	741	850	854	1179	1529	1094	1352	715	476	947	1317	524	1061	726	721	576	868	377	329	528	479	792	1135	1416	1484	1304	875	756	996	1862
ACOT2	213	92	68	98	197	445	295	253	266	374	230	347	373	194	261	33	148	187	379	219	496	176	120	51	206	260	287	213	293	248	242	330	211	160	499
ACOT4	144	227	142	75	52	133	116	161	156	171	99	168	120	102	73	100	41	74	132	69	51	97	30	19	66	98	85	77	201	147	247	89	57	51	234
ACOT6	0	1	0	0	1	0	0	0	3	1	0	1	0	0	2	0	0	0	0	0	0	1	1	0	1	0	0	2	0	0	0	0	1	0	1
ACOT7	689	46	42	317	1240	2088	2879	1535	961	1226	609	706	1812	1090	1327	50	946	756	2079	1735	929	1392	755	414	1406	1478	1118	456	857	741	725	1034	382	471	745
ACOT8	145	78	124	491	797	651	707	660	775	945	782	886	614	348	528	47	319	602	466	521	387	442	195	195	677	624	1472	749	900	846	1043	1266	499	723	911
ACOT9	1099	1122	269	181	607	456	375	385	453	324	238	348	457	356	918	588	736	644	442	565	773	858	926	1052	716	716	307	233	273	297	233	430	210	219	521
ACOX1	10290	7634	10853	11577	4933	10612	9524	9764	9349	9525	9390	14373	16831	10784	4899	15816	1892	9240	10207	5774	1224	2439	929	482	7175	9841	12176	4991	10854	9625	12598	16571	3011	5368	9672
ACOX2	321	346	71	98	165	1227	1142	852	247	427	264	279	1242	1055	120	47	77	139	1502	542	421	113	103	57	277	823	285	289	298	484	225	187	216	220	371
ACOX3	506	223	71	367	544	499	524	215	514	502	496	503	705	305	700	133	414	566	494	431	315	544	342	199	462	685	413	320	403	394	205	604	207	288	462
ACOXL	0	1	2	1	29	1	2	35	12	24	8	22	2	1	13	1	42	25	3	3	8	17	35	28	5	1	2	16	5	9	3	5	6	8	11
ACP1	797	1665	682	355	1664	1591	1389	1238	1220	1347	1057	1388	1907	1318	1354	968	1041	1110	1481	1311	1358	1626	1087	526	1204	1517	754	1051	1214	1149	1013	1256	702	658	1745
ACP2	2047	742	471	418	1387	1772	1951	1470	1135	1073	1109	978	2121	1969	1447	466	1064	1241	1696	1444	844	1213	1336	887	1470	1634	1127	921	1042	904	852	1023	536	872	947
ACP5	510	177	117	138	1623	904	1322	466	521	353	583	835	1097	301	3725	132	802	1659	1328	1275	868	1851	2169	929	923	320	1021	424	375	300	273	235	535	388	1012
ACP6	71	269	50	19	264	202	205	89	156	215	168	159	171	149	248	128	103	142	175	191	160	235	89	44	88	216	184	165	197	130	72	303	75	112	530
ACPL2	50	152	92	9	330	134	240	165	134	159	110	135	321	111	91	216	91	137	172	296	273	221	173	61	161	101	99	101	119	157	93	236	98	98	184
ACPP	166	408	49	15	272	3	23	5	138	137	37	56	43	8	837	319	261	281	10	21	25	460	37	26	98	119	16	57	13	43	12	78	61	115	134
ACPT	0	0	0	0	1	2	1	0	1	1	0	0	0	3	3	0	1	0	1	0	2	0	0	0	0	0	0	0	0	0	1	1	0	0	5
ACR	1	0	0	0	9	4	10	6	2	30	1	6	0	0	4	1	6	1	4	12	4	3	4	2	4	0	3	6	6	2	7	2	6	1	6
ACRBP	46	16	5	2	44	123	128	69	20	43	7	15	199	141	46	0	25	24	112	86	49	25	45	18	64	144	41	22	17	29	14	50	17	14	48
ACRC	17	39	8	12	48	17	24	30	37	54	21	31	47	22	31	13	29	43	28	77	86	49	78	28	27	29	3	25	21	14	16	10	31	22	24
ACRV1	1	2	0	0	1	0	1	0	3	4	1	0	3	1	3	1	1	3	0	2	4	7	5	1	0	1	1	1	2	0	0	1	0	0	2
ACSBG1	11	10	7	6	24	12	24	17	21	37	10	24	19	14	7	9	4	15	15	17	203	16	7	9	13	28	13	13	18	10	11	27	12	9	14
ACSBG2	0	0	1	0	1	0	3	1	4	4	0	2	1	0	5	2	1	1	2	6	1	2	0	1	2	0	0	2	0	2	1	3	1	2	4
ACSF2	1173	362	1810	1217	1171	1650	3651	2732	1679	2657	2090	2326	2211	2536	742	764	288	1195	1382	1850	358	262	307	154	920	1009	4371	2028	2941	2259	2079	6274	1059	1842	2366
ACSF3	84	59	37	137	614	955	991	637	551	780	617	605	864	381	436	26	303	403	836	630	542	483	372	191	392	503	516	379	715	505	484	519	296	291	558
ACSL1	2321	1147	241	203	1416	473	342	315	455	385	283	618	716	485	829	1668	3947	1206	554	514	1381	1993	5522	6896	1847	1087	636	331	212	288	145	1047	239	286	781
ACSL3	1372	3923	688	660	3110	823	698	959	1739	1339	1657	1875	938	744	3138	4604	1531	2306	855	670	1205	2442	1063	418	1373	1569	1028	1593	1000	1282	780	1596	951	1097	3678
ACSL4	1675	421	220	81	967	532	597	343	215	267	243	424	1050	358	1030	680	8561	979	902	1005	1839	4755	10671	1401	3938	773	259	153	198	160	155	152	350	202	1224
ACSL5	62795	19635	12479	9593	9409	49731	38522	35925	11022	10886	10112	11791	52314	38690	14357	22318	4437	9838	37020	29930	1278	8697	1450	1211	32093	40434	13381	7496	11607	10708	10934	12072	4591	8128	11216
ACSL6	2320	25	25	3	81	201	350	45	13	17	4	12	1977	1061	17	12	12	11	495	499	224	8	33	3	33	1185	14	8	17	10	14	8	27	3	14
ACSM1	14	53	18	34	88	4	12	13	103	81	94	93	16	13	79	56	47	87	8	22	76	79	10	2	31	33	35	44	81	60	29	27	51	24	39
ACSM2A	0	0	0	0	0	0	4	0	4	3	2	0	1	0	7	0	0	0	0	6	0	0	1	0	3	0	1	0	0	0	0	0	0	0	0
ACSM2B	0	0	0	0	1	1	2	0	3	9	1	6	0	3	0	0	0	0	0	0	0	0	1	1	3	0	0	0	0	0	0	0	0	0	0
ACSM3	87	842	259	197	747	177	196	138	654	929	773	753	309	131	617	2067	244	486	178	188	111	427	34	30	127	248	609	643	778	794	517	918	419	466	922
ACSM4	2	0	2	0	6	0	9	0	7	5	2	7	0	3	5	1	2	3	6	6	1	2	4	1	5	1	1	0	2	1	3	0	1	3	5
ACSM5	1	0	0	0	11	9	10	5	3	1	3	5	0	1	5	1	2	0	6	4	47	0	2	1	2	0	0	3	0	8	0	0	7	0	3
ACSS1	1083	1345	627	207	1355	2678	4465	3204	534	1821	525	980	3836	2724	601	319	861	838	2775	1809	1451	893	1020	278	1994	3101	1047	1244	1432	1549	1169	1197	923	1325	1394
ACSS2	3207	6017	3792	5331	7571	3309	3921	2921	7808	8944	6088	10077	4071	4070	8532	5609	3419	6450	3648	3698	943	3907	603	610	3722	6409	8184	5860	7304	7526	6040	7487	3551	5150	6259
ACSS3	31	10	3	1	60	12	52	52	17	8	16	11	31	14	17	19	41	25	40	41	175	64	95	5	52	4	14	2	10	6	4	7	17	4	24
ACTA1	0	0	0	0	1	0	0	1	1	3	0	1	1	1	2	0	0	0	1	2	1	4	3	0	3	2	0	2	0	0	0	0	1	0	2
ACTA2	2388	427	113	105	2104	2709	4662	9318	1258	1645	982	1460	1628	1564	894	811	1829	1913	2730	2850	43920	2872	10150	5342	3755	2201	3276	672	617	1733	298	1433	814	544	935
ACTB	83288	41784	42295	115919	156461	110266	79678	74327	73885	70712	60458	75829	102383	40718	178804	44595	109409	143303	104786	96116	227953	117826	82781	91493	87831	87804	103264	53246	70332	69571	57385	121876	41561	47173	64523
ACTBL2	0	0	0	0	0	0	0	1	4	2	0	2	0	0	3	0	1	2	0	0	0	4	2	1	1	0	0	0	0	0	0	0	1	0	0
ACTC1	193	0	0	0	0	1	0	12	4	4	0	3	0	6	5	0	4	0	6	15	60	9	13	1	21	22	0	0	0	0	0	0	0	0	0
ACTG1	34804	32459	30208	80331	105868	55059	44152	36579	52668	61800	61047	64238	50611	23901	122163	47942	54783	82459	52245	55008	52629	71465	48585	32666	46736	37930	92338	42919	47270	57239	45665	78132	34773	28286	49415
ACTG2	749	47	8	12	551	849	1745	6173	312	377	239	263	592	522	148	265	29	279	586	631	150814	505	553	269	1492	1024	1377	227	147	715	62	847	153	71	104
ACTL10	1	4	2	6	39	24	23	8	29	37	22	21	29	0	27	2	35	39	22	19	37	20	26	15	18	29	41	23	29	14	23	20	6	11	27
ACTL6A	308	956	335	82	940	566	649	482	594	678	482	553	727	359	541	1090	513	583	538	571	824	908	742	265	553	598	571	582	583	572	312	776	440	324	1190
ACTL6B	0	0	0	0	0	2	0	1	9	8	1	2	1	2	7	0	0	0	0	0	18	1	0	1	1	0	0	0	0	0	0	0	1	0	0
ACTL7A	0	0	0	0	0	0	0	0	3	3	0	3	0	0	3	0	0	0	0	0	0	0	0	0	1	0	0	0	0	0	0	0	0	0	0
ACTL7B	0	0	0	0	0	0	0	0	2	2	0	0	0	0	1	0	0	0	0	0	0	0	0	0	0	0	0	0	0	0	0	0	0	0	0
ACTL8	0	0	0	0	5	0	0	1	5	6	9	0	0	0	1	13	0	0	0	0	0	2	0	0	1	0	2	6	2	5	2	0	0	2	0
ACTL9	0	0	0	0	0	0	0	0	3	11	0	0	0	0	1	0	0	0	0	1	0	0	0	0	0	0	0	0	0	0	0	0	0	0	0
ACTN1	1007	1095	202	101	3274	1023	1635	1374	1285	1664	1049	1383	888	416	2213	442	3881	2612	1449	1697	21907	4524	6044	3404	2666	1015	1672	929	1213	1100	575	1545	988	705	2022
ACTN2	1	0	1	0	0	3	1	11	8	6	0	4	5	2	9	1	2	0	1	6	77	5	7	5	2	2	0	1	0	0	0	0	0	2	4
ACTN3	0	0	0	0	1	0	1	0	19	4	1	1	1	0	11	0	4	4	1	0	1	4	9	2	13	1	0	1	1	0	0	1	0	0	0
ACTN4	4656	3870	1440	15236	20339	18058	14458	10763	16665	17492	13192	18895	13636	4709	26572	2818	10498	22489	15586	11744	8971	15565	4607	2322	12326	12917	18576	13636	16102	17470	12212	22363	8290	10963	15143
ACTR10	1077	2145	611	518	1372	818	850	898	1026	935	909	1299	1007	655	1433	1537	872	1172	793	910	1281	1166	860	531	1179	986	536	690	844	874	904	952	495	595	1143
ACTR1A	2562	1880	915	837	2497	2302	2396	1989	2216	2149	1831	2190	2296	1944	2636	1050	1970	2381	2008	1717	3846	2569	2298	1314	2578	2429	2435	1659	1835	1826	1528	2282	1379	1542	2282
ACTR1B	166	211	114	445	1502	1597	1495	1215	1147	1359	1140	1205	1292	747	1068	88	879	1094	1618	1277	1776	1169	1018	526	1193	982	1258	1140	1199	1077	653	1261	660	785	1340
ACTR2	10669	18109	9624	6803	11111	6785	6585	4992	9946	8974	7639	13189	8620	4379	12831	23398	7859	10879	7325	6330	6020	9351	7788	1990	9570	7417	7664	8074	9914	10235	8669	12233	5384	6064	12580
ACTR3	9475	11790	4853	4018	9296	3848	4611	3338	7095	5365	4070	7239	6771	3487	9615	11321	6173	8075	4022	5028	4481	8937	6348	2927	7072	5950	3531	4087	5767	5897	5542	7631	3032	3661	7935
ACTR3B	26	47	23	12	137	60	65	61	53	89	49	43	99	43	69	56	45	71	57	89	115	114	77	31	67	84	74	51	68	72	47	98	49	43	214
ACTR3C	41	22	12	24	76	31	42	96	82	89	60	82	61	24	105	74	63	72	43	37	58	94	34	14	94	54	60	29	53	58	28	45	27	45	68
ACTR5	55	98	45	19	264	139	149	121	144	143	91	118	195	90	117	52	148	120	136	183	245	228	193	106	90	145	134	104	113	139	60	144	89	60	199
ACTR6	737	762	369	207	636	322	412	347	399	430	426	593	560	557	623	763	380	466	347	457	640	550	466	123	517	516	214	335	435	402	394	403	324	351	554
ACTR8	241	346	195	121	525	221	346	230	283	317	324	421	400	201	333	376	344	401	251	377	445	387	376	197	373	239	329	332	321	460	280	384	280	270	619
ACTRT1	0	0	0	0	0	0	0	0	4	2	0	2	0	0	4	0	0	0	0	0	0	0	0	0	1	0	0	0	0	0	0	0	0	0	0
ACTRT2	0	0	0	0	0	0	0	0	2	3	0	2	0	0	3	0	0	0	0	0	0	0	0	0	3	0	0	0	0	0	0	0	0	0	0
ACVR1	808	972	170	185	633	305	468	339	365	279	308	397	452	395	992	509	592	686	463	457	1053	774	914	145	669	398	245	245	215	282	218	176	244	204	524
ACVR1B	1391	2135	1458	1484	2530	1811	2218	1947	2078	2897	2620	2526	1943	1778	2485	2125	933	2537	2050	1505	488	1177	465	142	1682	1624	2987	3062	2834	3411	2216	2842	1580	2561	2593
ACVR1C	294	58	167	136	405	321	463	251	583	603	749	676	397	502	326	491	153	355	489	234	98	141	26	7	88	285	373	356	481	558	352	435	299	382	512
ACVR2A	838	1613	536	473	540	1105	1258	1283	748	854	639	856	1136	1123	632	1018	325	612	1366	658	671	371	175	99	688	967	356	576	676	632	672	567	414	495	686
ACVR2B	67	226	67	11	258	138	224	184	107	176	111	152	152	156	113	177	151	127	187	134	255	154	172	24	146	104	201	169	177	162	99	163	119	162	278
ACVRL1	250	1495	828	3237	5819	405	838	523	4167	4588	4474	3450	285	120	8140	2161	2719	4793	756	991	1098	3753	2034	827	883	235	2419	4389	3432	4216	3257	1534	2702	3859	3270
ACY1	0	0	0	0	11	16	15	9	5	7	5	3	28	0	11	0	1	3	17	4	5	5	3	4	2	13	11	4	5	5	2	5	6	2	8
ACY3	452	18	4	64	111	2936	2509	2879	165	136	119	163	3380	975	327	2	139	158	2921	2046	43	200	19	18	2906	2428	74	76	109	67	110	97	59	69	79
ACYP1	38	88	61	18	203	43	102	82	129	159	88	146	102	50	84	83	41	64	63	111	160	148	97	44	98	88	42	76	149	85	83	155	115	87	118
ACYP2	49	57	17	32	169	76	85	80	80	99	74	95	133	87	130	68	109	72	78	132	194	109	101	60	73	105	42	47	79	61	66	43	57	47	124
ADA	7699	24	25	8	267	77	184	58	71	44	25	54	588	15294	171	23	374	130	167	206	297	269	598	574	191	436	47	24	60	14	33	52	44	38	174
ADAD1	0	0	0	0	0	0	0	0	4	4	1	2	0	0	6	0	0	0	0	0	0	0	0	0	1	0	0	0	0	0	0	0	0	0	0
ADAD2	0	0	0	1	1	2	0	0	11	12	4	3	2	0	13	0	1	2	4	4	25	9	3	3	4	2	0	0	0	0	0	0	0	0	1
ADAL	100	92	40	6	160	120	62	133	84	65	71	71	176	126	46	82	57	41	157	71	251	89	92	32	60	149	30	38	93	114	74	92	67	55	116
ADAM10	1571	4921	1392	1176	2526	2151	2304	1421	1998	2131	2607	3155	2142	1400	2809	5014	1610	2172	2230	1434	1418	1856	1822	188	2166	1760	1497	2545	2670	3355	2526	2077	1582	2012	3606
ADAM11	0	0	0	0	6	2	8	2	10	15	5	4	6	0	11	0	0	2	14	11	37	2	8	6	10	4	0	1	1	1	1	0	3	0	4
ADAM12	62	17	32	0	165	24	76	5	25	13	9	15	62	4	112	30	415	57	35	80	81	143	1158	144	363	20	1	7	8	1	1	1	8	7	5
ADAM15	184	162	39	691	3554	1983	1992	1777	2114	1690	1496	1414	1637	625	4412	19	2215	2658	1836	1725	2442	3694	2814	1468	1680	1762	2294	1362	1201	1204	573	2251	963	1185	1094
ADAM17	435	556	253	319	564	325	422	256	391	370	373	579	369	260	659	666	440	497	477	472	548	570	643	147	514	247	264	241	345	356	304	358	289	339	739
ADAM18	0	0	0	0	1	0	0	0	0	0	0	2	0	0	3	0	0	0	0	0	0	0	0	0	4	0	0	0	0	0	0	0	0	0	0
ADAM19	594	172	450	25	1900	360	821	182	165	194	125	345	1063	108	466	170	2066	822	653	1072	1936	991	3306	926	1307	227	176	131	176	100	74	62	367	131	340
ADAM2	0	1	0	0	7	12	0	0	5	6	1	4	0	0	0	0	3	1	1	1	0	0	0	0	1	0	0	0	0	0	0	0	0	0	1
ADAM20	0	0	0	0	0	0	1	1	8	7	0	4	2	0	11	0	1	2	0	1	8	0	2	0	6	0	0	1	0	0	1	2	0	0	0
ADAM21	0	0	2	0	1	0	0	0	4	7	1	2	2	1	6	0	0	0	0	0	4	3	6	2	8	0	0	1	0	0	1	1	1	1	0
ADAM22	32	83	237	179	214	91	158	119	161	338	218	199	138	88	66	161	16	84	69	134	210	38	37	10	103	44	128	174	240	149	147	116	220	114	242
ADAM23	46	4	16	2	87	22	20	50	27	80	6	30	45	9	11	10	45	19	12	24	235	52	170	7	39	13	18	6	9	12	13	7	19	3	33
ADAM28	181	853	223	14	560	220	427	90	225	183	219	351	716	92	442	191	192	590	807	855	804	524	453	87	537	754	140	89	206	102	84	81	268	126	585
ADAM29	0	0	2	0	1	0	0	0	3	5	0	3	0	0	8	0	0	0	0	1	1	0	0	2	2	0	0	0	0	0	0	0	0	0	1
ADAM30	0	0	0	0	0	1	0	0	5	11	2	4	0	0	1	0	0	0	0	0	0	0	0	5	1	0	0	0	0	0	0	0	0	0	0
ADAM32	8	1	4	1	17	8	3	5	12	8	16	6	5	1	24	50	2	3	12	15	9	14	15	4	4	8	33	41	13	31	2	24	21	4	13
ADAM33	21	3	0	7	118	68	240	380	95	167	95	123	77	34	56	3	210	117	123	407	1829	166	622	431	218	161	83	53	30	90	18	89	102	69	61
ADAM7	0	0	0	0	0	0	0	0	11	2	1	2	0	0	4	0	0	0	0	0	0	0	0	0	3	0	0	0	0	0	0	0	0	0	0
ADAM8	92	0	10	36	729	232	495	180	92	123	68	107	563	21	187	0	862	417	364	672	720	552	1782	2455	740	203	37	98	126	57	60	53	130	70	162
ADAM9	5854	15397	830	1486	4563	2470	2293	1896	3571	2032	1833	4102	3160	2090	9357	6061	3478	6838	2663	1834	1864	7360	2605	573	5112	5169	1172	2550	1689	2702	1811	2028	1410	1330	3533
ADAMDEC1	1636	1358	638	114	5884	11798	7816	1760	2839	2640	3520	3808	1542	3044	1827	3065	544	5713	13637	4005	701	1399	2743	274	1978	1656	4027	2350	3386	1938	381	1429	5605	2569	8852
ADAMTS1	550	28	7	11	382	1146	2181	1163	86	109	285	277	324	461	311	90	1323	323	1257	1378	5767	1054	2707	566	762	257	179	21	40	40	6	94	277	30	77
ADAMTS10	1	1	0	5	150	46	133	70	43	72	26	47	108	9	43	0	235	78	104	240	334	157	676	321	160	25	17	21	31	18	10	8	56	27	49
ADAMTS12	76	9	2	0	29	19	16	10	15	18	9	15	6	4	55	8	237	51	72	23	35	140	886	87	213	3	12	2	2	8	2	6	5	4	12
ADAMTS13	4	3	1	28	99	160	124	88	80	175	108	155	149	41	47	1	41	45	171	168	90	55	70	19	58	98	24	62	61	79	44	64	118	95	136
ADAMTS14	54	4	24	24	134	86	258	146	103	210	144	123	106	36	169	1	453	228	236	337	99	360	1069	1021	204	77	59	64	58	48	37	46	95	111	132
ADAMTS15	39	33	1	20	153	73	62	58	157	180	44	53	3	11	211	137	152	79	25	121	132	276	106	5	20	60	64	77	82	39	11	67	56	60	12
ADAMTS16	1	0	0	0	0	10	11	15	9	8	0	5	9	0	4	0	2	3	2	2	2	0	24	2	1	5	0	2	0	0	0	0	2	0	1
ADAMTS17	3	15	25	31	59	46	161	156	81	103	46	83	37	29	72	5	34	39	55	107	72	70	14	3	47	34	29	63	34	100	44	37	35	13	61
ADAMTS18	2	0	0	0	1	1	1	0	14	18	13	3	0	1	9	2	1	2	1	59	6	1	50	6	5	4	1	0	3	3	0	0	3	0	1
ADAMTS19	1	0	1	0	5	0	3	3	13	8	3	18	3	0	9	6	1	0	4	1	4	4	0	0	8	0	6	0	2	3	0	0	2	1	2
ADAMTS2	330	22	7	12	253	112	130	146	63	62	36	56	82	33	313	31	2974	558	207	137	208	880	8310	1301	1067	127	94	32	58	23	9	27	75	12	46
ADAMTS20	0	1	0	0	0	0	0	0	17	26	3	6	0	0	10	0	1	0	0	0	1	0	0	2	6	0	0	0	0	0	0	0	0	0	0
ADAMTS3	33	1	3	0	32	4	6	2	15	25	14	26	6	4	22	18	72	12	24	23	50	29	144	28	53	4	1	4	10	9	3	2	18	5	9
ADAMTS4	40	2	0	0	88	138	292	47	23	10	15	58	46	43	143	1	2388	271	95	431	656	447	3041	622	669	32	0	3	3	2	0	2	21	9	28
ADAMTS5	183	42	2	1	39	147	217	178	39	50	22	19	40	79	170	36	175	157	357	213	488	263	514	93	109	85	85	12	24	20	12	16	26	14	33
ADAMTS6	36	5	7	0	47	13	27	5	18	13	9	10	9	12	14	6	128	21	46	100	131	72	241	220	76	21	8	2	0	1	0	0	4	3	2
ADAMTS7	58	1	1	23	90	93	116	50	77	101	143	220	45	16	375	0	325	143	470	157	278	350	731	191	224	72	56	25	53	30	48	28	47	47	172
ADAMTS8	3	0	0	1	18	41	68	76	8	19	9	30	30	1	13	0	6	8	22	44	1247	4	16	1	22	8	13	11	9	5	7	30	10	3	20
ADAMTS9	139	292	13	2	288	44	50	81	72	120	72	100	60	39	594	63	718	378	172	227	620	1182	1572	380	398	113	94	33	45	46	13	24	132	23	126
ADAMTSL1	7	8	38	27	287	83	138	143	167	297	174	220	62	10	19	58	119	120	108	188	517	19	308	52	34	14	263	262	221	166	98	186	199	103	206
ADAMTSL2	4	1	0	10	78	49	56	49	23	55	48	55	48	6	82	0	121	47	73	55	271	73	209	95	62	8	43	42	35	44	27	19	40	26	43
ADAMTSL3	1	0	4	0	172	74	89	122	9	37	7	11	29	0	11	35	9	4	24	32	688	8	45	10	18	18	66	36	13	32	0	9	70	22	7
ADAMTSL4	90	4	2	83	235	162	276	376	130	163	105	183	102	24	242	12	270	132	126	295	889	260	487	657	186	96	75	56	53	45	15	38	95	89	153
ADAMTSL5	97	121	6	4	29	289	343	228	45	23	7	25	301	214	46	0	40	48	362	242	40	46	33	33	135	273	44	17	22	15	8	28	22	29	55
ADAP1	108	91	106	1236	1443	1630	1436	1035	2187	1813	2168	1639	975	335	2595	31	1054	1650	1297	1112	303	2058	186	354	1018	1072	3424	1295	1642	2128	1225	2572	1055	1238	1891
ADAP2	242	71	82	88	224	166	173	81	117	70	103	123	85	80	163	104	187	178	251	187	239	159	287	246	122	51	105	64	87	59	78	69	77	62	302
ADAR	10982	5648	3101	3216	7472	6478	7628	4743	4875	4857	4261	5081	7315	6100	8983	6421	6413	7147	7730	5844	7898	8594	7993	2575	6301	5431	4830	3502	4532	4406	3529	4587	2804	6359	7186
ADARB1	86	79	75	29	592	142	361	212	110	160	93	153	250	79	148	53	495	190	255	320	1183	355	833	340	457	169	99	47	95	49	34	114	112	77	239
ADARB2	0	2	0	2	15	4	23	16	4	12	1	10	12	2	7	0	7	7	8	14	54	1	3	1	12	4	0	0	4	0	2	1	2	0	8
ADAT1	187	213	97	37	308	198	188	143	168	194	146	178	197	144	228	113	188	183	297	276	228	239	318	67	203	215	232	139	186	235	77	225	143	117	321
ADAT2	12	120	40	20	224	51	94	131	146	256	118	185	183	43	121	168	90	79	95	272	248	160	134	92	110	132	53	131	84	93	51	108	123	79	246
ADAT3	4	0	1	34	140	168	78	93	90	107	83	110	192	2	167	2	53	123	178	69	40	144	60	35	127	136	110	78	96	90	69	100	93	80	110
ADC	33	3	35	197	265	26	42	118	437	237	312	375	38	17	498	39	109	309	42	49	206	180	150	42	40	29	229	84	214	131	127	290	101	153	178
ADCK1	77	62	57	39	211	114	184	153	141	198	114	172	222	82	168	39	167	163	138	189	248	185	140	97	160	243	157	118	152	156	139	185	148	73	209
ADCK2	56	104	48	85	823	299	363	162	430	618	571	415	384	153	331	110	231	493	242	249	512	446	292	100	226	253	587	480	520	545	316	655	352	389	514
ADCK3	118	102	187	67	1616	742	1172	695	662	1168	1268	991	1240	506	491	169	472	704	858	723	2161	755	573	319	514	874	1086	1287	1124	1302	584	1043	722	702	1176
ADCK4	76	31	17	118	581	453	680	473	414	428	356	364	644	168	431	11	354	488	521	565	652	529	503	320	463	503	372	286	364	327	214	375	254	293	443
ADCK5	12	3	5	261	479	660	839	659	445	612	384	455	797	128	386	0	317	338	816	834	246	385	247	137	499	702	250	369	412	324	263	363	268	340	318
ADCY1	10	3	1	0	62	14	22	11	14	26	8	6	21	1	31	9	63	10	18	8	72	44	139	21	67	9	14	23	10	10	1	9	26	24	214
ADCY10	3	2	2	0	4	9	29	8	23	39	1	18	7	10	28	2	3	1	7	6	1	5	2	6	19	2	10	8	10	8	4	2	6	1	5
ADCY2	14	7	0	1	28	61	33	39	36	23	20	12	43	69	18	11	2	25	57	23	245	19	10	0	17	40	20	19	14	19	2	13	27	20	29
ADCY3	196	203	61	72	795	829	855	587	366	530	261	277	367	277	592	65	705	548	1084	789	1453	984	1037	336	505	250	721	390	386	559	171	396	222	166	576
ADCY4	61	83	8	166	267	91	275	115	222	210	94	187	101	51	402	19	466	149	222	586	644	386	1246	644	282	160	29	81	76	60	32	66	86	93	92
ADCY5	13	6	82	43	538	110	344	280	213	518	408	249	128	75	74	124	27	80	140	156	3183	61	52	3	167	47	476	352	170	421	153	200	334	359	291
ADCY6	1137	2071	946	1902	3895	2072	3230	1832	4955	6363	4360	5126	2091	2065	4462	1079	1528	3507	2659	2084	1377	2991	951	210	2019	1889	3947	4504	4306	4523	3005	4202	2799	3462	3800
ADCY7	340	433	239	57	1670	297	611	446	256	319	250	226	689	119	424	278	721	530	513	784	1431	726	1683	672	449	230	233	342	236	179	134	331	408	328	721
ADCY8	1	0	0	0	0	0	0	3	12	12	2	5	2	0	5	0	0	0	0	0	2	0	0	2	4	0	0	0	0	0	0	0	0	0	1
ADCY9	833	162	151	692	1118	1586	2466	1535	1442	1247	1584	898	1658	1694	1378	339	554	1132	1523	842	1142	1001	514	142	1213	1195	2491	1161	1283	1562	646	1942	678	1071	1448
ADCYAP1	0	0	0	0	0	23	66	4	3	2	2	34	8	0	3	2	40	4	93	66	536	2	139	10	88	13	1	0	0	0	0	2	0	0	0
ADCYAP1R1	0	0	2	0	88	45	40	35	0	3	2	3	10	2	4	2	0	4	8	27	624	0	0	2	7	1	8	0	3	1	2	1	5	1	2
ADD1	3797	2799	1390	1919	5437	5013	5009	4027	3962	4521	3901	4211	5300	3005	5250	2120	3283	4781	5324	3628	10319	4227	4236	1406	4425	4127	4650	3490	3771	3969	3302	4898	2519	3239	4350
ADD2	1	0	4	1	62	6	15	1	9	4	1	4	27	1	10	1	5	4	0	14	144	1	23	6	9	1	0	1	0	0	1	2	2	0	18
ADD3	1353	5307	1559	515	3555	3525	4103	3091	2663	3396	2472	3461	3436	2440	1659	5069	1597	1836	4342	3975	2575	1501	3053	390	2666	2751	2535	3637	2810	3504	2199	4334	2204	2643	4242
ADGB	0	3	1	0	7	0	0	0	18	28	13	15	0	0	4	8	3	4	0	0	0	0	1	2	3	0	7	15	14	2	3	8	22	4	6
ADH1A	65	1	0	1	16	2	9	9	14	31	12	22	71	143	7	7	3	7	2	9	23	2	0	5	11	15	6	7	15	10	7	9	8	4	11
ADH1B	82	16	63	65	2032	1205	1511	3328	233	351	348	221	737	177	122	727	31	309	923	1368	3931	134	22	2	223	231	617	303	204	486	90	509	292	204	221
ADH1C	4497	155	2583	1121	3985	1336	1917	746	9532	15544	9956	14500	9727	15681	2878	5857	1017	5534	2047	2947	100	1618	134	35	2255	8902	7837	6437	11630	10112	9303	13013	4369	4070	11621
ADH4	3846	23	8	2	9	19	3	0	45	41	11	6	4541	6650	6	10	17	20	58	2	25	28	1	1	8	3810	2	12	8	4	10	3	1	8	19
ADH5	4147	2263	1477	614	3314	2096	2329	1960	3538	3358	3245	2798	2968	3564	2602	2807	1875	2665	2052	2101	5739	3193	2112	736	1552	2642	1924	2693	2741	2721	1775	3273	1220	2275	2972
ADH6	882	444	195	37	286	1231	618	474	385	504	386	416	2336	2554	218	385	143	225	1193	360	14	233	9	5	202	1760	620	207	438	557	409	439	217	169	518
ADH7	0	0	0	0	0	0	0	0	3	9	0	1	0	0	3	0	0	0	0	0	0	0	0	1	2	1	0	0	0	0	0	0	0	0	0
ADHFE1	28	7	27	18	54	77	127	91	74	94	66	85	111	127	35	30	17	26	156	153	286	43	62	31	74	55	22	67	67	66	47	36	64	75	99
ADI1	6177	2738	1059	462	2009	5346	2282	3170	1481	1794	1763	1872	7559	12731	1669	1759	1017	1615	4877	1688	1732	1416	926	571	2195	5744	1148	1753	1886	2107	1345	1235	773	1174	1750
ADIG	0	0	0	0	0	0	0	0	5	2	1	2	0	0	1	0	0	0	0	0	0	0	0	0	0	0	0	0	0	0	0	0	0	0	0
ADIPOQ	0	0	1	0	1	41	61	8	1	2	0	0	0	0	0	0	0	0	0	19	724	1	0	0	0	0	2	0	0	0	0	1	0	0	2
ADIPOR1	2165	3307	1129	844	2435	2014	1789	1763	1777	1426	1729	2111	1737	1691	2552	2146	1602	2244	1923	1404	1451	2157	1503	1141	1898	1419	1664	1240	1335	1548	1348	1756	1021	570	2408
ADIPOR2	3531	5622	3119	2485	4185	3060	3404	2542	3797	3308	3282	3958	3346	3291	4804	7792	2052	3865	3002	2424	1576	2727	1362	403	3585	3182	4183	3033	3148	3871	2723	5033	1891	3151	4430
ADK	113	258	209	73	459	139	157	257	221	297	122	330	235	95	264	454	192	246	148	194	474	407	272	103	178	352	301	195	284	322	115	481	197	145	575
ADM	230	701	124	881	1204	221	531	116	898	585	971	1883	184	43	7990	305	1670	1637	609	968	241	3930	1837	1203	712	175	359	525	376	755	494	617	704	881	688
ADM2	163	52	6	22	288	158	302	146	62	61	124	72	353	270	337	9	151	316	210	179	148	225	104	20	369	217	189	47	37	34	78	79	62	91	185
ADNP	1512	2304	891	456	2040	1400	1583	1098	1194	1310	1185	936	1678	1204	1295	2012	1162	1334	1600	1330	2129	1426	1483	293	1164	1146	1532	1143	1186	1299	790	1448	880	957	2278
ADNP2	447	543	219	285	652	774	567	423	403	384	590	458	688	517	621	582	464	458	832	592	563	558	479	268	628	573	465	365	410	417	294	520	269	371	988
ADO	276	314	179	46	526	395	368	299	287	279	251	224	455	278	309	448	390	356	405	437	666	388	537	105	368	328	261	238	225	260	155	318	233	183	770
ADORA1	13	0	0	0	32	22	36	19	22	14	14	10	21	8	47	1	93	39	24	29	76	63	261	42	63	23	31	5	7	2	3	8	20	4	18
ADORA2A	55	0	15	21	545	119	185	31	61	42	42	70	259	71	119	0	702	177	130	218	445	268	580	893	269	69	45	42	67	34	27	28	103	56	84
ADORA2B	9	394	382	418	212	21	21	20	554	451	587	861	11	1	481	235	122	748	18	22	37	363	65	10	64	18	830	153	681	516	681	1134	120	184	979
ADORA3	137	25	18	4	30	135	112	93	92	42	33	68	37	60	85	68	38	85	107	99	86	55	60	55	20	32	139	36	64	26	36	21	54	43	137
ADPGK	741	991	409	247	1326	708	1062	814	528	643	566	570	942	488	842	664	1124	799	917	1158	1127	1130	1634	987	851	672	420	537	618	591	442	545	477	348	1008
ADPRH	92	43	86	14	300	71	169	105	72	41	38	50	202	19	161	123	315	133	143	195	589	196	521	248	173	62	39	34	30	26	18	16	91	56	106
ADPRHL1	35	28	17	26	53	188	144	129	47	62	99	93	151	85	33	2	19	45	125	41	44	34	8	8	57	111	80	56	66	138	85	49	61	62	131
ADPRHL2	361	174	121	156	523	479	502	297	439	415	347	249	405	279	673	47	393	402	438	448	594	794	449	404	301	397	419	339	372	375	307	305	250	242	443
ADRA1A	1	0	0	0	11	3	5	7	7	10	1	3	5	0	7	0	0	0	1	3	45	0	6	2	14	1	6	0	2	0	0	0	1	0	1
ADRA1B	1	3	11	0	89	5	25	15	2	10	6	11	16	5	8	2	0	13	9	18	2	0	2	1	0	0	4	3	2	4	2	1	12	0	7
ADRA1D	31	0	0	0	6	5	1	33	2	9	3	1	12	1	3	1	4	3	0	0	15	0	11	1	21	8	0	1	0	0	0	0	0	0	0
ADRA2A	41	1114	495	805	958	114	172	106	2277	2434	1242	2360	386	88	821	328	637	1926	101	210	418	611	530	28	354	343	828	238	2490	730	2261	556	405	258	1398
ADRA2B	1	4	0	1	26	3	22	21	8	22	7	28	3	3	11	0	2	46	22	8	203	21	18	7	9	6	2	3	5	1	2	1	1	3	9
ADRA2C	0	0	0	0	2	6	8	26	11	6	7	1	7	0	9	0	23	1	16	7	74	20	26	3	5	0	4	0	0	3	0	0	1	3	16
ADRB1	4	4	2	6	32	38	51	46	28	10	19	14	28	6	18	6	1	4	32	35	28	20	0	0	14	18	28	11	10	38	8	18	7	9	25
ADRB2	20	10	10	2	35	30	34	51	10	7	8	15	23	6	26	11	65	42	30	59	247	61	83	44	23	16	5	18	8	13	9	13	23	7	28
ADRB3	0	0	0	0	4	0	9	2	3	1	1	0	0	0	1	4	1	0	0	1	184	0	1	1	8	2	0	0	0	1	0	0	0	0	0
ADRBK1	533	156	153	924	4551	3109	3744	1723	2062	2323	2237	2345	3820	772	3148	49	2395	2390	3180	4069	3888	3343	3728	2129	3157	2866	2552	1849	1871	1883	1218	2001	1535	1492	2903
ADRBK2	483	1241	281	19	751	198	331	155	45	61	46	77	609	145	176	98	325	181	421	295	840	255	730	274	489	271	57	59	62	14	25	23	87	55	163
ADRM1	200	57	96	684	1878	1468	1447	1003	1176	1183	1001	1067	1351	278	2008	35	1452	1352	1223	1143	1832	1989	1460	1325	1304	1102	1798	992	992	1001	683	1172	656	771	1418
ADSL	409	411	266	73	1022	449	539	454	357	646	418	423	769	348	389	472	510	467	427	609	989	743	767	507	502	490	610	382	512	527	227	689	334	226	651
ADSS	1221	2006	734	906	1918	921	870	853	1299	1078	883	1935	1287	1035	2530	2504	1243	1310	1047	899	1125	1631	1313	293	1683	1351	722	872	1139	1274	972	921	876	790	1321
ADSSL1	28	19	9	15	53	84	65	226	43	83	27	52	51	158	112	9	24	30	54	47	65	70	20	14	90	54	35	54	66	34	51	46	31	45	37
ADTRP	5519	345	2921	3411	4236	2718	2611	2714	6244	5502	4300	6385	3479	3209	7275	10900	1552	5315	2865	2572	38	2890	121	84	2804	3761	3031	2498	4427	4376	5377	3767	1276	2696	3725
AEBP1	624	52	57	37	1546	1003	2068	2159	744	677	607	826	673	349	1003	62	4665	2111	1587	1536	10763	2333	10232	3971	2366	639	1201	418	363	808	185	389	693	329	999
AEBP2	283	377	204	99	574	374	438	340	271	252	336	477	578	272	350	478	337	318	546	421	858	421	529	119	459	292	230	275	285	347	179	279	280	180	1124
AEN	78	145	35	25	361	676	278	123	200	176	123	120	377	101	335	71	513	193	428	349	668	673	500	270	273	282	306	127	96	123	55	122	158	90	1171
AES	1667	2939	1087	2927	8858	5898	5739	4885	6600	6818	6199	7168	4582	1772	7043	842	4506	7108	6146	5459	13131	6782	4736	2702	4794	4311	8159	5184	5194	5691	4514	6875	4478	4280	5536
AFAP1	205	445	134	127	1001	764	515	558	514	757	617	741	493	203	786	319	937	858	893	425	2029	817	1583	220	718	382	1008	671	515	637	344	788	493	434	737
AFAP1L1	43	25	5	4	138	62	119	112	27	25	43	96	32	24	131	21	213	82	240	232	454	216	524	130	99	38	21	11	33	26	16	12	60	31	199
AFAP1L2	213	854	94	121	445	139	241	237	416	382	316	390	194	63	816	453	665	476	238	311	1269	693	1008	170	377	321	196	349	339	369	304	185	405	258	477
AFF1	2256	2970	1040	1131	3480	2188	2815	2002	2068	2702	2113	2838	2109	1880	3075	3064	1688	2575	3275	1755	2589	2244	1984	579	2150	1914	4038	2337	2166	2421	1520	2696	1740	2319	2534
AFF2	2	2	32	1	25	23	112	8	6	7	1	9	91	1	9	1	21	6	8	48	28	10	34	10	37	3	0	0	0	0	4	0	4	1	4
AFF3	106	24	202	3	448	88	222	28	39	84	59	82	372	59	45	51	45	73	209	177	383	59	206	28	162	23	59	18	40	27	31	13	70	19	99
AFF4	3957	3698	1502	2294	3232	2598	2510	1794	2801	2502	2667	3998	2347	1980	3865	4936	1848	3543	2600	2092	2748	2504	2140	426	2660	1936	3689	2105	2440	2555	2454	2637	1634	2273	3836
AFG3L2	3636	3681	1625	842	2822	3986	3334	2755	3162	3503	2863	3229	4248	4541	2181	2853	1320	2414	3942	1576	1931	2128	991	453	2422	3679	2592	2801	3540	3753	2483	3382	1659	1889	3422
AFM	0	0	0	0	0	0	0	0	2	3	0	1	0	0	3	1	0	0	0	0	0	0	0	0	1	0	0	0	0	1	0	0	0	0	0
AFMID	137	153	20	52	370	273	285	231	244	284	197	223	318	317	495	53	210	323	266	320	166	567	245	122	215	235	135	208	169	156	134	179	175	179	336
AFP	10	0	0	0	0	5	5	4	5	2	0	0	10	0	6	0	1	0	30	4	0	1	0	0	10	30	0	0	0	0	0	0	0	0	0
AFTPH	2000	3060	1623	1122	2430	1892	1783	1457	1876	1719	1800	2057	2080	1449	2467	4557	1172	2181	1569	1433	1632	1811	1042	410	1688	1649	1576	1885	1983	1838	1578	1863	1402	1654	2458
AGA	330	942	102	82	469	350	274	550	208	243	310	338	420	263	439	299	328	387	306	380	514	385	300	138	365	423	161	204	265	345	193	117	212	164	481
AGAP1	633	789	548	518	1881	2645	1414	1400	1310	1855	1493	1697	1405	1033	1441	825	586	1401	2256	599	1458	1127	615	88	1057	916	2153	1545	1637	2041	1242	1436	847	817	2047
AGAP11	40	31	12	11	23	299	538	352	26	60	33	87	212	283	14	3	16	3	590	453	149	15	22	26	140	136	25	14	22	23	21	10	18	15	82
AGAP2	24	8	27	35	582	201	310	91	123	97	68	77	337	33	176	4	315	155	233	331	687	262	234	381	242	102	88	83	73	41	45	30	115	70	202
AGAP3	226	85	60	105	718	1116	1342	1117	648	531	534	427	907	398	517	15	769	592	1212	1185	1581	1027	1165	895	763	648	571	693	494	487	409	437	497	411	714
AGAP4	13	6	3	11	20	45	33	58	37	63	38	32	41	43	48	8	29	26	112	37	66	22	28	30	40	20	0	15	15	4	0	10	24	17	34
AGAP5	55	25	13	16	91	72	127	100	52	92	40	85	99	65	89	15	79	37	135	171	77	124	65	57	64	104	17	39	43	49	26	44	82	58	65
AGAP6	91	68	50	26	227	121	293	183	122	241	87	160	286	222	173	46	206	101	197	537	369	249	217	240	166	219	30	89	86	56	59	90	138	83	129
AGAP7	12	5	0	5	15	2	27	44	13	6	4	2	15	24	13	0	10	0	9	59	32	17	9	25	5	5	0	4	0	8	6	4	2	18	14
AGAP8	26	35	8	11	43	3	141	48	20	14	5	37	40	48	4	2	41	17	9	201	49	15	1	6	36	54	4	22	25	27	43	32	42	28	26
AGAP9	4	2	0	2	0	15	26	20	6	10	0	6	22	7	6	0	6	0	26	24	8	11	1	2	6	32	0	4	4	2	2	0	11	1	2
AGBL1	0	0	0	0	0	0	1	0	6	8	0	2	0	0	11	0	0	0	0	0	0	0	0	0	2	0	0	0	0	1	0	0	0	0	0
AGBL2	35	35	24	16	32	74	83	59	47	125	23	114	159	43	37	11	12	24	117	96	28	22	36	10	39	42	12	20	50	31	48	23	29	23	70
AGBL3	4	9	4	4	15	10	26	6	24	18	4	20	19	3	11	9	10	4	18	32	32	16	19	9	10	14	2	7	3	10	4	18	8	8	21
AGBL4	0	5	0	0	5	0	0	0	9	9	3	2	0	0	13	1	3	3	2	2	6	3	1	2	8	0	1	0	3	0	0	0	0	0	4
AGBL5	406	685	273	211	940	821	769	636	562	864	841	751	856	564	800	343	568	646	774	737	1132	919	275	665	741	650	1104	614	698	699	449	784	400	431	753
AGER	37	10	22	18	157	48	167	142	66	98	55	104	208	24	76	9	90	69	157	396	306	140	273	228	163	132	18	97	64	46	20	36	83	85	64
AGFG1	2586	2724	905	588	1698	2549	1996	1393	1276	1267	1034	1312	2542	1818	2087	2027	1156	1359	2921	1853	1211	1737	1294	660	2469	2316	1115	1062	1110	1153	915	1109	895	783	1653
AGFG2	149	270	269	1063	1349	496	841	457	2275	2530	1730	3293	572	397	1002	127	693	1455	646	594	800	804	304	172	458	737	2125	1222	2736	1880	2133	1863	1001	1233	2152
AGGF1	1110	1360	562	271	863	941	869	792	668	763	588	763	1152	939	883	1164	581	681	1062	707	787	810	772	181	782	886	378	710	848	854	694	641	507	493	1203
AGK	181	293	148	64	536	209	309	214	269	352	225	325	364	142	360	349	291	279	288	350	566	438	502	193	299	241	205	223	250	231	154	320	236	202	410
AGL	700	1207	498	261	1033	568	598	450	1064	1132	815	1169	941	484	878	1540	463	807	715	585	1151	738	557	137	706	839	869	879	1214	906	799	945	723	506	1462
AGMAT	391	220	111	79	480	947	547	423	441	479	213	569	736	566	179	199	199	321	753	443	46	379	67	21	475	675	429	166	494	379	413	588	136	144	776
AGMO	1581	82	47	15	25	474	1048	568	56	69	61	141	1502	1277	30	24	4	19	526	525	5	18	5	3	312	1402	70	0	82	43	76	35	10	5	84
AGPAT1	2083	645	404	447	1535	3392	2554	2262	1169	1103	964	1028	2896	1945	1029	216	1034	1220	2715	1613	2299	1274	1258	610	1872	2176	1463	983	1253	1059	842	1258	683	807	1506
AGPAT2	360	159	121	4489	3549	9631	9430	6569	4803	5038	3418	3841	7042	614	5248	53	1692	4077	5842	7119	615	3935	554	647	5178	6700	7343	2450	4770	3594	3159	7027	1404	2257	4419
AGPAT3	1711	1213	757	1574	2951	5344	5077	3940	2411	3511	2472	2799	5442	2400	3078	730	1966	2559	4706	2525	1834	2488	1999	634	3218	3532	3799	2333	3283	2979	3343	3881	1574	2197	3509
AGPAT4	50	109	22	100	267	39	53	53	108	45	96	176	41	17	1489	60	416	270	82	127	386	649	593	240	149	30	30	18	53	82	19	19	53	94	75
AGPAT5	259	493	344	160	1262	414	473	354	952	1047	845	746	1002	358	633	1269	586	753	527	518	525	949	569	134	443	1117	1099	705	1030	1433	589	1251	471	460	1611
AGPAT6	1053	1593	498	358	1947	1378	1218	890	1525	1574	1338	1337	1408	754	1723	774	1535	1462	1457	1307	2094	2217	2162	1163	1588	1320	1300	1085	1152	1356	1033	1224	841	662	1399
AGPAT9	1614	1306	678	757	891	3684	1792	2242	1057	932	786	1989	3149	2333	1431	1553	359	1078	3681	1099	180	895	80	77	1511	2609	961	959	2042	1856	2492	1064	670	831	1350
AGPHD1	93	25	10	1	36	185	90	153	30	44	23	53	176	135	34	41	10	29	160	89	50	25	13	0	80	123	27	16	23	32	24	47	21	17	63
AGPS	1149	3044	566	325	1709	912	876	638	1662	1651	1178	1673	1024	544	1622	2544	1168	1448	958	861	1080	1883	1034	270	1202	1460	1095	1222	1523	1539	1250	1472	936	724	2439
AGR2	4302	44752	2197	1253	31565	4323	4115	4387	11273	8490	4342	5759	6367	1723	34625	23953	15257	13342	2606	8295	273	41758	902	334	13245	27191	4611	11826	5941	7724	4433	8532	7791	8520	26671
AGR3	2668	6278	655	320	2436	3302	2025	3219	1352	1924	1561	1726	2875	2381	2618	3120	889	1469	2740	2696	27	1667	41	57	3198	3780	582	2088	1455	1670	1203	1499	1478	1571	2124
AGRN	127	152	5	928	2372	3049	2685	2361	2378	1834	1936	1583	1192	165	6439	8	3143	3596	3516	2258	2486	5331	3947	690	2869	1793	948	1441	1318	1481	767	906	1328	2231	1670
AGRP	0	0	0	0	0	0	2	0	1	1	0	0	2	0	2	0	0	1	0	4	1	1	1	1	0	1	1	0	0	0	0	0	1	0	0
AGT	275	20	3	29	188	264	310	180	156	141	127	198	178	76	646	23	130	774	459	378	242	2205	40	0	199	143	173	106	35	109	74	31	147	64	327
AGTPBP1	127	251	167	57	425	147	178	160	208	231	187	210	264	120	241	288	288	239	202	281	474	356	416	236	276	206	168	160	161	203	102	278	186	120	319
AGTR1	7	6	2	1	7	12	22	79	8	4	1	1	3	4	1	20	36	6	6	6	344	1	45	6	1	0	3	2	0	4	0	1	8	2	2
AGTR2	0	0	0	0	0	0	0	0	2	0	0	5	0	0	0	0	0	0	0	0	1	0	0	1	0	0	0	0	0	0	0	0	0	0	0
AGTRAP	27	2	0	26	433	159	217	251	150	173	132	148	150	21	429	1	540	294	230	239	484	614	679	746	304	162	164	105	145	91	72	118	87	79	250
AGXT	0	0	0	1	15	5	0	1	7	15	3	5	19	0	6	0	0	3	0	0	0	3	0	2	1	1	18	19	15	14	5	14	19	15	27
AGXT2	2	0	1	0	1	233	61	133	10	6	2	1	49	19	9	0	0	0	63	57	0	0	0	1	1	8	0	0	0	0	0	0	0	0	0
AGXT2L1	1	0	0	0	1	0	0	1	5	9	0	2	4	0	9	0	0	0	0	1	5	0	1	2	1	1	1	1	0	1	0	1	0	0	0
AGXT2L2	771	650	629	1700	1531	1123	2274	1456	1920	2177	1683	2159	1688	1087	1963	367	929	1373	1689	2107	923	1120	695	555	1233	1309	1049	1444	1268	1576	1242	1172	1097	1622	1608
AHCTF1	767	1287	509	381	1261	1320	1036	702	843	993	779	771	1134	836	873	1856	782	780	1303	931	1450	994	1058	307	760	725	908	872	862	890	579	806	761	621	1471
AHCY	475	1001	396	232	3239	1753	1547	979	1464	2268	1496	1377	1605	1168	1406	917	1307	1589	1385	1311	1593	2575	1219	489	1039	1849	2877	1118	1885	1895	1037	2497	990	804	3310
AHCYL1	8983	4507	1448	983	3094	4699	4428	3100	2391	2402	2539	3068	7114	7722	3526	3478	1954	3148	5153	2942	3155	3177	2307	609	4031	5404	2390	2100	2139	2559	1631	2913	1549	1653	3280
AHCYL2	4758	13084	9214	11664	11436	2016	1233	1839	16114	16856	14442	24382	2695	2844	11426	34267	3049	13110	3069	1386	947	4888	341	87	2264	5977	22784	15784	16320	21976	15125	25049	8184	17007	18837
AHDC1	32	41	15	62	491	135	209	238	167	210	292	266	264	46	440	9	300	337	190	224	1064	345	449	149	354	210	182	292	198	268	171	162	157	224	221
AHI1	132	259	70	29	445	118	134	263	260	344	191	286	250	73	356	420	255	225	228	249	527	428	436	172	250	234	144	264	194	182	82	191	293	241	303
AHNAK	27208	63062	11442	13006	40524	28274	29888	23093	22786	33187	18079	33096	19104	17875	43820	30664	15327	38653	30266	15773	55723	28318	13938	3734	24509	22250	64367	28918	26538	41243	20055	38370	25168	29021	27147
AHNAK2	31	491	5	3	162	108	179	377	65	109	21	63	73	20	526	45	138	297	92	104	3461	557	229	84	178	65	180	23	68	57	56	58	69	41	359
AHR	1407	2521	401	432	1590	1415	965	809	603	580	823	749	1462	1313	1308	1300	2414	1617	1908	1195	2025	1719	3525	752	1558	1337	643	596	677	682	402	501	814	525	5115
AHRR	31	11	7	16	68	60	146	49	71	39	54	104	24	9	153	12	24	133	38	82	47	188	46	27	54	30	86	35	39	34	43	54	70	67	134
AHSA1	866	1214	629	349	2155	1165	1103	1080	1345	1592	1090	1171	1221	905	1141	1053	987	1208	1009	800	2039	1998	1494	605	919	869	1445	1205	1559	1639	917	1873	816	742	1959
AHSA2	362	788	292	268	879	527	1417	674	517	1028	510	1417	1239	556	838	270	527	371	1163	2113	1063	795	1049	344	1106	1193	91	732	498	297	257	390	718	610	753
AHSG	1	0	0	1	0	0	1	0	2	2	0	4	0	0	4	0	0	0	0	0	0	0	0	2	3	0	0	0	0	0	0	0	0	0	1
AHSP	4	0	0	0	0	0	0	0	0	3	0	0	2	0	0	0	0	0	1	0	0	0	1	14	0	0	0	0	0	0	0	0	0	0	0
AICDA	0	0	26	0	104	11	46	11	1	6	0	1	102	1	1	0	7	5	7	50	23	0	15	1	29	0	0	0	1	0	4	0	3	0	1
AIDA	1612	2577	845	267	1636	1141	1233	1285	1010	878	1070	1192	1326	1057	1289	1527	1522	1300	1188	1197	2673	1699	2484	673	1823	1160	723	762	970	1135	754	1067	715	615	1637
AIF1	954	162	283	91	577	317	426	199	230	97	139	220	307	118	344	245	595	354	729	804	638	439	886	2335	234	196	138	93	116	46	76	49	184	134	411
AIF1L	19	13	4	19	415	69	100	238	111	57	35	68	64	12	77	37	109	188	56	86	950	211	335	39	92	41	55	62	36	15	11	55	63	44	300
AIFM1	2366	1162	813	462	1527	1497	1255	1142	1611	1803	1169	1593	2237	2184	1265	1469	870	1082	1371	899	879	1482	611	240	1157	1898	1814	994	1570	1775	977	2430	818	855	1771
AIFM2	134	235	164	948	893	453	458	543	1308	1206	1036	1123	320	227	1159	90	765	1281	552	539	507	1225	520	183	563	491	1863	798	1405	1287	1417	1696	501	776	1112
AIFM3	1	30	32	676	1211	62	133	53	1781	2092	2095	2068	78	19	1143	19	145	650	67	231	13	313	19	10	27	89	1626	1439	2504	1999	954	1842	1211	1150	1211
AIG1	995	409	124	60	362	1642	1512	1600	210	299	142	301	1154	1450	276	228	228	274	1208	1229	663	292	247	98	915	777	223	159	244	213	211	256	158	111	367
AIM1	7716	3379	1377	854	4346	2510	2946	1791	4496	4473	3082	3472	4908	3436	5824	6447	2143	4341	2568	1797	1052	3855	1342	441	2149	4183	3165	2349	3843	3229	2941	3297	1897	2309	4657
AIM1L	379	122	73	849	557	940	381	310	648	405	296	706	423	680	708	37	117	853	439	456	11	580	6	8	911	715	1783	884	369	1404	536	711	443	550	491
AIM2	65	17	152	8	242	38	147	15	13	7	10	38	226	7	205	29	153	74	66	231	362	154	376	185	181	15	7	10	16	2	18	0	31	24	64
AIMP1	1086	1406	518	260	1017	1199	977	996	855	944	756	1008	1373	820	902	1538	766	704	1092	1033	1235	1109	690	356	909	1101	451	695	833	822	612	859	530	489	1720
AIMP2	526	325	310	196	809	999	689	890	760	928	567	641	1032	832	612	378	382	591	988	571	407	728	179	274	600	1118	930	496	764	768	608	929	370	351	960
AIP	102	28	108	293	1123	834	1224	905	574	600	659	698	997	282	538	3	665	705	887	928	1904	734	1133	879	696	514	735	421	719	637	564	492	366	407	1025
AIPL1	0	0	0	0	0	0	0	0	2	3	2	0	0	0	4	0	0	0	0	0	0	0	2	0	0	0	0	1	0	0	0	1	0	0	0
AIRE	0	0	0	0	19	3	15	0	10	12	2	2	6	0	7	0	3	3	8	22	14	3	3	4	5	0	0	1	0	2	0	0	2	1	1
AJAP1	11	2	0	0	14	5	7	25	24	2	11	10	1	0	43	3	123	8	5	2	29	53	230	127	21	2	11	7	5	2	2	1	3	4	6
AJUBA	99	39	13	0	106	8	38	60	21	33	32	32	52	63	81	27	62	95	74	45	141	204	165	35	114	42	24	39	17	9	9	28	37	36	324
AK1	357	198	274	1736	1357	146	143	444	1791	707	787	1080	206	281	2348	55	833	1325	174	270	1127	1339	409	351	730	460	2435	1706	613	583	1249	1477	1686	1968	1036
AK2	3650	2945	1937	1427	3690	5193	4087	4774	3844	3781	2824	3236	4591	2891	3438	3938	1960	3126	4596	3330	2315	3384	1816	983	2660	3430	3435	2217	3218	3043	2435	4287	1734	1680	4259
AK3	2516	3816	2058	1406	2587	1680	2203	1420	2910	2579	2502	4341	3343	1984	2347	6181	1270	2364	2128	2614	1631	1974	1217	278	2839	3048	1364	1856	2574	2977	2158	2807	1304	2119	3303
AK4	254	6233	178	114	695	49	339	230	294	393	283	1060	66	98	154	884	221	241	19	229	1765	775	207	154	86	401	985	1779	561	1027	794	643	389	598	690
AK5	8	2	1	1	27	3	16	19	4	24	3	16	11	2	11	9	2	1	2	11	161	1	14	5	14	10	4	5	3	10	8	1	9	6	44
AK7	10	84	17	19	102	9	28	15	110	88	61	130	43	7	118	102	72	140	21	14	5	77	16	9	34	82	35	31	55	77	49	102	21	27	63
AK8	8	0	8	2	33	2	3	5	8	9	3	8	19	0	18	3	14	5	7	17	31	9	12	10	17	4	4	0	3	1	0	6	11	3	17
AKAP1	1207	2480	1412	1322	3186	2596	3832	2732	3836	5341	3615	4150	2647	2186	2926	2108	1404	2632	2991	2595	3135	2356	473	129	1728	2994	3490	3215	4625	4552	3267	4665	2327	2333	4051
AKAP10	413	645	252	257	548	305	484	307	437	485	446	470	478	389	381	515	321	441	465	462	672	450	540	112	409	328	332	336	379	463	259	407	273	253	698
AKAP11	866	1553	627	304	1883	787	1093	746	1013	1065	1101	1371	1284	596	1338	1474	1109	1047	1404	1185	2515	1319	1894	278	1221	845	1070	752	1035	1007	615	824	1010	627	1822
AKAP12	760	80	40	11	544	1060	1107	807	125	136	140	240	345	142	261	142	284	417	745	1115	9376	750	851	100	469	261	333	93	138	205	46	165	214	107	1333
AKAP13	2803	4808	1918	2069	5875	4082	4042	2253	3495	4600	3388	4977	3271	2026	5263	3739	3107	4675	4941	2634	4772	3975	4508	1849	3237	2451	6407	3858	4727	5242	4396	3683	2952	3059	5319
AKAP14	5	1	0	0	1	1	0	1	1	3	0	1	5	3	0	0	1	0	1	2	2	1	0	0	1	7	0	0	0	1	0	1	1	0	0
AKAP2	0	0	0	0	7	0	0	1	0	0	0	0	5	0	1	0	7	6	4	4	3	2	12	1	1	0	2	1	0	0	1	0	1	1	1
AKAP3	8	9	6	1	58	20	17	10	26	39	19	15	24	25	9	1	6	15	11	9	44	12	26	4	14	5	30	11	41	22	18	11	24	15	48
AKAP4	0	0	0	0	0	0	0	0	3	4	3	3	0	0	3	0	0	0	0	0	0	0	1	0	0	1	0	0	0	0	0	0	0	0	0
AKAP5	65	219	80	55	465	152	272	108	287	313	286	308	126	19	446	599	218	312	123	302	105	239	130	15	241	102	138	305	240	338	191	199	236	242	242
AKAP6	29	19	10	3	48	188	158	166	14	60	23	40	38	66	19	49	17	37	165	69	1163	14	45	7	30	43	79	27	49	66	7	64	24	13	76
AKAP7	279	2341	302	61	325	818	344	130	358	606	325	824	765	1087	176	415	124	166	431	255	474	147	102	43	253	576	124	755	510	846	833	179	469	435	399
AKAP8	240	422	261	233	871	756	888	532	559	667	618	632	695	380	588	323	575	540	978	897	1025	733	708	438	668	651	466	594	555	562	418	494	421	421	906
AKAP8L	324	366	215	274	846	541	1010	477	586	634	585	855	890	570	532	198	590	462	749	1051	1390	749	864	580	722	715	495	633	393	440	313	419	427	432	862
AKAP9	3081	3531	6211	2703	4017	4562	5191	4344	5813	5536	5596	6656	6153	5148	4053	5938	1695	3795	5204	2825	1677	2124	1305	441	2985	4048	2926	4209	5885	6530	6331	4356	3362	3183	8891
AKD1	103	150	68	23	165	73	120	62	145	167	113	166	116	93	82	137	69	112	105	122	186	137	88	25	103	109	70	106	127	83	66	90	63	62	218
AKIP1	83	96	47	27	300	141	157	124	173	158	187	175	214	78	181	73	226	210	167	170	504	267	324	196	225	169	100	134	139	144	92	99	89	78	221
AKIRIN1	1074	1575	784	736	1652	1194	922	714	1226	1213	1122	1228	1140	992	1694	1897	991	1364	947	1132	1491	1284	1032	418	1206	879	867	1099	918	1128	827	1324	860	1107	2026
AKIRIN2	569	661	433	707	762	310	431	335	459	414	630	673	587	244	1543	1152	756	658	400	511	772	942	639	520	544	323	338	309	448	432	379	403	456	292	596
AKNA	280	98	230	194	3577	1418	1793	529	692	865	770	741	2212	185	890	61	1221	1064	1491	2179	3398	1203	2367	1242	1206	518	700	716	708	695	470	670	684	537	1327
AKNAD1	1	0	0	0	1	2	0	2	6	10	1	4	0	0	9	0	0	0	0	0	6	1	2	2	5	0	2	0	0	0	0	0	0	0	0
AKR1A1	3341	2107	739	480	3089	6497	5820	4758	1937	1938	1539	1715	5646	4235	3460	781	2317	2338	4711	3708	1658	3697	2265	1442	3750	4676	2703	1487	1705	1329	1502	1838	1252	1216	1758
AKR1B1	389	91	184	63	880	586	635	476	244	247	280	334	539	137	649	147	1941	454	800	623	1622	1163	2573	1230	740	265	299	161	188	139	107	155	293	140	907
AKR1B10	16456	12138	3600	3839	2348	16660	4979	9946	5397	4721	3412	5391	19769	25046	5191	5826	1814	5432	16415	2792	76	3465	21	61	3215	26097	8310	2619	5126	5363	5018	10851	1845	2097	4384
AKR1B15	262	159	59	70	0	300	58	95	118	1	0	120	303	411	161	57	29	0	258	36	0	109	4	6	74	449	292	96	0	104	127	2	24	0	148
AKR1C1	198	60	16	16	46	144	54	455	47	46	61	50	1452	373	77	67	109	71	264	96	299	101	272	79	239	2296	31	80	40	90	8	19	43	32	318
AKR1C2	129	639	86	65	358	125	139	1976	242	126	295	170	330	303	665	343	185	506	243	153	163	316	32	5	100	404	461	216	137	273	30	545	174	199	288
AKR1C3	3449	8240	1415	288	2921	5032	6156	6908	3287	3165	3705	5340	7178	6170	5945	2633	2588	5039	6738	4951	248	4349	177	160	4953	6268	5614	2384	2827	3499	2358	7882	1443	1778	5018
AKR1C4	33	22	1	0	0	16	4	10	0	1	0	1	45	29	3	0	0	0	23	12	0	3	0	2	8	31	1	0	0	1	0	0	1	0	2
AKR1CL1	0	0	0	0	0	2	0	0	2	2	0	2	0	1	5	1	0	0	1	1	0	0	0	0	3	0	0	0	0	0	1	0	0	0	0
AKR1D1	0	0	0	0	0	0	0	1	4	2	0	2	0	1	6	0	0	1	0	0	1	2	0	0	3	0	0	0	0	0	2	0	0	0	0
AKR1E2	4	0	0	1	11	17	9	4	2	13	8	14	3	1	9	6	10	10	10	10	8	26	18	8	16	8	4	0	3	2	0	4	4	0	44
AKR7A2	374	320	103	198	1098	1448	899	815	895	1087	758	806	2017	979	986	101	512	1062	1287	735	807	794	485	317	845	1461	1516	655	912	899	520	1233	565	643	901
AKR7A3	1913	205	86	436	1240	9397	3418	4309	1579	1948	916	1496	9656	5500	1698	88	746	1494	6736	1794	28	1131	19	37	2407	6282	1559	599	1477	1311	999	1140	607	715	1131
AKT1	482	255	171	827	3130	2395	2490	1894	2354	2483	2362	2320	1869	1074	3232	90	2501	2554	2544	2333	3824	3188	2779	1219	2388	1933	2832	2166	2086	2210	1454	2239	1501	1610	2817
AKT1S1	286	151	103	152	740	669	666	639	573	674	553	483	649	324	660	60	661	632	636	501	930	796	893	795	669	704	792	521	538	533	379	587	353	310	838
AKT2	278	153	145	452	2028	1297	1761	988	1258	1554	1183	1207	1559	476	1462	48	1173	1378	1539	1595	2900	1698	1716	658	1335	1275	1220	1083	1194	1111	924	1238	866	928	1494
AKT3	256	68	113	22	598	282	349	420	154	109	157	236	265	125	215	116	828	416	437	374	2477	582	1358	354	521	150	185	83	124	137	94	117	198	93	296
AKTIP	608	927	562	304	1222	1119	851	1120	621	853	553	652	1075	866	584	989	379	779	955	788	1455	525	299	269	811	778	305	591	581	732	578	492	498	558	947
ALAD	1157	1731	1033	613	1587	1860	2013	1424	1578	2138	1532	1595	2063	1578	1114	1232	728	1564	1804	1020	1265	1074	739	221	979	1672	1787	1843	1743	2028	1338	2739	1274	1788	2017
ALAS1	3729	2581	1309	3025	2943	1935	1876	1539	3437	2503	2671	3856	1936	2285	5861	3221	2299	3420	1629	1735	865	3733	1593	679	2905	2158	4223	1532	2540	2069	1986	3497	1126	1544	3307
ALAS2	50	0	1	1	2	1	1	5	4	3	1	4	7	7	3	0	0	0	4	6	3	0	0	260	4	0	2	2	0	1	1	0	0	0	0
ALB	0	1	0	0	0	8	2	2	5	6	1	134	0	5	7	0	0	1	14	0	7	0	1	3	268	3	0	1	0	0	1	0	4	0	0
ALCAM	1847	834	233	76	758	1098	953	857	373	224	285	328	1112	992	1239	863	775	626	1335	918	1602	932	676	681	1035	1024	243	286	240	239	164	255	281	234	218
ALDH16A1	64	16	22	249	1227	1208	1337	688	653	858	535	585	1669	138	792	5	803	934	1251	1008	1028	1036	1288	552	1041	1222	693	493	606	519	377	639	390	456	896
ALDH18A1	3060	8741	7851	4628	3252	4668	5564	5656	5748	7331	3851	9205	4982	4948	3201	4726	1670	4380	4529	3905	1137	2576	1498	371	3956	4131	7614	5302	7427	8118	6972	6816	2466	3870	8815
ALDH1A1	10310	2825	571	364	1090	8386	5122	5797	2224	2212	1425	5254	21176	18489	1581	1095	1205	2425	8073	4232	5865	2523	765	259	7435	17106	1511	397	1710	1816	2121	3093	703	442	1987
ALDH1A2	296	0	1	0	213	3	35	44	59	19	13	5	20	2	312	88	167	264	3	161	821	167	9	54	958	98	3	64	1	3	0	2	3	13	134
ALDH1A3	332	150	209	17	546	1328	1448	410	108	297	93	172	587	245	146	130	178	314	1878	1011	4405	237	316	20	582	231	113	87	162	425	48	86	289	91	554
ALDH1B1	126	175	88	35	1449	485	624	527	752	1188	800	556	386	100	407	1087	374	490	363	542	5831	1126	508	156	499	393	1395	546	1031	936	256	1527	486	383	443
ALDH1L1	89	1639	91	190	554	84	163	77	674	327	48	1240	10	2	856	7	705	2245	49	255	210	1970	36	13	311	45	744	230	435	243	323	526	38	43	321
ALDH1L2	62	28	23	0	96	37	79	59	36	32	26	79	51	14	83	59	501	137	61	46	307	393	606	90	115	64	53	51	30	35	11	12	134	67	205
ALDH2	6211	6461	5089	4311	7427	5764	5377	5195	10264	8905	6013	12829	8932	7050	11122	3078	4488	9960	6408	4077	4247	9358	2150	1073	8567	11111	7999	4915	10057	7843	9391	9670	3110	4566	6643
ALDH3A1	23	21	3	35	140	113	20	38	114	422	98	302	371	69	204	3	18	189	54	28	16	164	5	2	40	847	266	152	178	161	188	180	94	97	816
ALDH3A2	6049	4948	1892	963	2411	4694	2276	2449	3218	3676	2349	4120	5397	4526	2407	3204	1178	3002	4347	1906	1511	2791	901	235	2495	5192	2859	1919	3192	3330	3063	4764	1471	1493	3909
ALDH3B1	207	394	18	74	461	2149	811	1145	329	290	113	210	1295	745	858	22	538	612	1577	571	283	640	389	291	789	1228	468	234	235	223	155	278	164	154	329
ALDH3B2	0	6	1	1	31	12	0	3	15	7	0	1	2	0	19	1	10	14	4	3	0	12	6	0	7	4	0	0	2	0	0	1	0	0	15
ALDH4A1	13	11	6	14	311	46	62	64	176	206	73	93	74	2	184	4	152	229	59	68	356	435	175	85	105	94	161	76	154	99	65	175	51	72	131
ALDH5A1	121	401	206	31	595	853	531	418	292	523	373	438	920	599	163	419	198	294	863	470	530	239	251	31	368	422	522	553	603	476	315	424	356	258	789
ALDH6A1	2986	476	131	168	403	731	630	594	398	414	372	631	1889	2194	303	471	183	392	694	340	367	312	74	28	613	1012	476	232	586	428	397	485	229	187	494
ALDH7A1	319	895	309	218	1135	951	460	576	977	966	936	925	700	797	849	1117	479	800	705	429	913	1033	542	159	479	634	995	667	1132	1058	642	1647	433	400	958
ALDH8A1	6	0	5	0	4	2	7	0	15	9	2	12	5	15	12	0	3	6	5	7	17	11	25	17	7	3	3	9	1	1	1	0	11	1	1
ALDH9A1	1320	2188	1416	380	2007	2944	2222	1745	1627	1631	1730	2169	2855	1970	1466	2492	1072	1328	2752	1751	1757	1570	1013	420	1593	1878	1703	1703	1781	2225	1250	1981	1085	1242	2068
ALDOA	3708	3884	3089	15721	33099	16563	13352	10268	22103	21195	22708	32231	12776	7596	51608	792	17205	27378	14060	9756	17973	33551	8515	10208	15312	12686	32072	19440	26262	22258	19227	21468	10861	14883	23332
ALDOB	155698	15676	716	552	450	383204	297471	203431	583	158	32	706	306778	302322	10116	257	2458	3214	281695	149560	1179	4665	50	459	180489	142534	5	6	214	170	2303	10	46	45	828
ALDOC	321	683	203	55	442	2440	2245	3499	142	276	191	335	2130	779	388	165	303	172	1096	650	905	288	158	140	1809	1165	245	1091	393	684	191	152	441	926	215
ALG1	296	372	144	70	1006	573	469	422	502	609	378	353	600	339	757	225	758	582	493	451	783	1073	405	261	526	634	726	514	563	454	274	583	314	279	632
ALG10	62	86	44	18	103	61	80	35	51	64	52	43	74	52	79	72	63	60	81	78	71	84	82	31	67	80	63	45	59	58	33	62	56	31	122
ALG10B	84	161	69	19	342	162	223	159	96	163	137	149	264	129	142	178	149	140	279	213	292	194	307	46	186	153	81	82	104	96	79	128	168	111	188
ALG11	134	248	52	37	148	137	146	106	127	103	125	185	126	102	163	268	106	157	178	105	101	133	92	17	116	122	178	133	122	137	106	119	77	95	209
ALG12	58	21	18	208	749	590	780	543	542	585	448	422	567	201	690	9	498	690	596	493	626	762	515	196	394	535	498	420	513	596	370	547	312	303	531
ALG13	836	931	353	192	909	479	613	516	612	565	469	640	610	657	683	668	486	549	676	1146	685	811	651	374	694	629	236	424	508	481	320	406	421	416	628
ALG14	260	284	300	158	289	301	248	315	365	365	289	354	291	225	361	548	228	343	298	189	200	344	174	66	234	307	244	266	298	374	271	367	173	209	264
ALG1L	3	6	1	5	17	7	0	28	16	12	9	19	4	4	37	2	10	19	5	6	41	31	0	1	0	9	4	5	11	7	8	2	6	4	35
ALG1L2	3	15	1	1	20	0	3	3	12	5	3	11	5	2	18	0	18	11	5	14	11	26	6	3	5	9	5	3	7	0	2	7	12	11	6
ALG2	457	1250	470	151	913	645	676	542	621	688	516	592	714	434	852	860	971	736	602	596	740	1378	1049	327	654	644	403	512	621	628	434	530	415	366	847
ALG3	97	106	32	46	792	624	400	308	353	573	333	283	534	198	482	81	640	450	400	338	484	856	679	278	407	468	733	370	372	421	175	497	296	258	636
ALG5	343	829	292	107	965	740	525	603	480	468	462	449	664	360	711	956	810	619	591	658	612	1180	706	273	490	634	369	502	446	457	301	468	362	317	993
ALG6	213	329	192	53	389	305	337	230	248	275	257	194	428	235	240	461	228	244	246	314	237	347	297	113	272	304	192	201	223	291	187	302	250	148	285
ALG8	181	360	98	22	566	318	261	227	277	336	229	232	364	227	347	582	371	317	299	281	455	428	515	114	247	281	465	294	276	282	139	334	202	204	667
ALG9	369	806	124	49	464	522	487	410	231	231	245	283	447	431	397	509	444	320	543	462	539	493	376	210	498	433	327	246	246	227	148	317	233	157	421
ALK	0	0	0	0	5	10	9	4	17	9	3	9	3	1	15	0	0	2	2	2	53	0	1	4	8	0	2	0	2	0	0	0	2	0	2
ALKBH1	194	226	154	67	241	217	218	187	183	193	138	128	207	152	170	229	140	179	190	188	192	196	202	86	145	157	160	170	168	165	128	167	95	131	283
ALKBH2	13	27	16	16	158	63	102	93	57	79	47	56	76	24	57	13	99	81	84	120	296	143	135	84	75	78	102	85	84	88	21	131	54	40	123
ALKBH3	230	431	119	67	307	286	263	249	209	212	243	157	332	229	249	222	220	191	323	261	465	287	223	193	222	282	180	132	206	183	115	249	125	143	494
ALKBH4	48	25	29	32	201	120	159	150	147	151	118	107	177	70	129	18	121	165	113	154	286	153	161	104	122	128	134	113	119	130	105	130	83	96	182
ALKBH5	761	629	433	396	2063	1906	1709	1458	1043	1252	1138	934	1952	1305	1558	295	1580	1502	1743	1071	3301	1840	1612	644	1489	1352	1531	1306	1304	1336	956	1140	856	791	1885
ALKBH6	32	28	23	35	154	65	131	103	112	111	91	106	121	60	111	11	87	90	86	151	207	132	118	108	102	98	61	83	64	53	62	68	75	79	111
ALKBH7	5	4	6	320	780	1321	844	789	735	894	736	607	1055	48	696	2	258	557	926	571	553	532	331	294	564	643	1139	504	612	598	533	585	440	407	625
ALKBH8	63	156	76	12	187	90	132	106	103	140	81	90	142	74	113	113	135	58	144	138	290	135	183	44	83	103	101	70	124	106	65	145	80	54	212
ALLC	0	0	0	0	1	0	0	0	2	1	1	0	0	0	6	0	0	1	1	0	1	0	0	0	0	0	0	0	0	0	0	0	0	0	0
ALMS1	372	509	140	46	607	270	400	194	391	355	268	363	305	245	428	403	315	344	350	249	657	496	358	84	347	218	552	238	301	348	191	275	259	157	506
ALOX12	13	15	22	30	54	34	63	26	20	60	37	35	50	10	37	11	25	17	24	55	70	38	37	27	38	17	34	43	48	39	25	19	33	62	43
ALOX12B	0	0	4	0	48	1	2	5	7	17	15	5	10	1	3	0	1	3	4	24	4	2	2	2	8	1	4	14	5	16	0	19	41	31	14
ALOX15	5	0	0	6	7	23	26	6	6	8	5	8	15	5	8	0	3	6	18	15	20	0	6	10	6	12	0	2	3	1	0	0	3	2	5
ALOX15B	22	1	5	8	50	19	29	62	20	5	5	39	4	6	75	1	63	38	26	42	7	86	143	91	31	6	21	14	6	8	5	11	11	3	25
ALOX5	157	496	152	28	844	1477	647	292	106	225	184	217	707	22	306	38	550	702	1186	725	977	848	1294	1389	572	176	168	81	119	90	88	42	408	150	207
ALOX5AP	710	171	276	15	464	279	334	203	69	149	87	98	362	101	156	121	319	279	299	444	665	272	658	1574	340	194	146	63	89	108	71	62	158	109	167
ALOXE3	0	0	0	0	0	4	0	0	12	10	0	3	4	0	15	0	2	1	0	0	5	7	3	9	8	0	0	1	0	0	0	0	0	0	10
ALPI	7002	25	102	335	315	19853	22219	11309	333	519	470	385	21948	14987	240	23	120	244	12685	14560	64	104	0	9	18016	9005	549	771	823	566	456	250	295	838	439
ALPK1	593	624	187	227	691	309	541	298	438	452	491	652	539	290	941	658	485	463	463	731	520	727	716	483	544	472	314	396	386	389	216	350	365	347	515
ALPK2	52	11	89	11	265	16	50	10	49	77	35	90	189	24	86	124	136	41	81	119	121	97	709	371	426	27	26	34	19	13	37	26	47	57	21
ALPK3	12	7	1	0	73	35	50	88	11	30	12	25	26	13	79	24	91	40	55	80	986	84	241	72	29	15	23	30	12	10	5	15	30	10	29
ALPL	42	3	2	6	263	42	72	85	40	21	18	30	94	3	100	3	1014	410	70	131	302	551	1106	464	318	40	60	13	10	10	3	33	17	10	15
ALPP	0	0	0	4	2	0	0	0	13	4	0	0	0	0	8	0	2	1	0	0	0	2	0	1	1	0	3	5	0	1	3	0	1	2	1
ALPPL2	2	7	0	21	12	0	1	0	27	9	0	12	4	0	17	0	3	9	0	0	0	87	0	0	1	7	17	15	2	2	17	2	5	6	6
ALS2	525	555	87	73	375	664	809	596	220	233	272	245	671	592	300	290	350	305	667	620	540	450	484	190	530	545	123	196	198	193	129	152	203	180	450
ALS2CL	289	883	355	893	957	263	560	286	997	1395	757	1563	357	639	1772	46	587	910	606	950	426	1247	404	164	762	846	529	1408	999	897	758	689	1139	1194	915
ALS2CR11	1	3	0	0	3	1	5	3	13	17	2	10	0	1	12	0	2	1	2	1	6	2	10	2	7	4	2	1	1	1	2	0	2	6	0
ALS2CR12	1	1	4	4	17	2	8	8	9	13	3	21	4	5	15	8	7	8	1	1	19	4	12	11	7	3	7	5	5	5	4	12	5	5	7
ALS2CR8	80	107	50	24	212	92	167	108	116	187	111	184	241	93	83	73	65	92	207	229	298	100	162	17	123	110	53	83	116	116	48	89	126	97	176
ALX1	0	0	0	0	0	0	0	0	2	2	0	1	0	0	0	0	0	0	0	0	0	1	0	0	2	0	0	0	0	0	0	0	0	0	0
ALX3	18	12	4	18	35	64	90	48	46	49	38	34	47	38	39	2	32	32	82	39	70	24	33	3	36	40	35	45	29	20	24	29	37	30	35
ALX4	0	0	0	0	0	1	1	0	8	3	2	2	0	0	4	0	0	0	0	1	3	1	1	2	0	1	0	0	0	0	1	0	2	0	1
ALYREF	132	46	49	118	1050	675	440	316	475	583	356	328	630	151	552	15	643	484	528	573	628	1027	669	615	440	538	429	395	381	441	179	555	273	277	534
AMACR	13	137	140	131	87	42	33	38	167	338	222	126	45	19	91	123	52	88	55	10	30	51	16	5	20	43	163	110	165	381	105	134	105	207	357
AMBN	0	0	0	0	0	0	0	0	3	4	0	3	1	0	3	0	0	1	0	1	0	1	1	1	1	0	0	0	0	1	0	0	0	0	1
AMBP	4	0	1	0	4	13	12	25	10	8	5	3	13	26	11	0	4	4	13	4	0	1	0	1	19	19	3	7	0	8	0	5	5	4	8
AMBRA1	495	289	261	883	1301	730	769	580	1004	1046	764	1207	795	497	1156	261	525	1409	976	648	883	778	508	200	679	708	939	540	1035	722	836	828	418	627	1012
AMD1	1547	2921	2180	1957	2673	1880	1344	1195	2618	2444	1122	1430	1566	980	3837	5867	1769	3098	1493	1714	1705	3615	1435	544	1356	1564	1625	1508	2264	2147	1462	2307	1120	1093	2634
AMDHD1	6	2	1	0	13	10	11	5	2	3	1	1	6	5	4	0	11	0	5	7	33	4	12	11	8	5	0	1	0	0	1	0	4	1	7
AMDHD2	9	8	11	167	452	634	878	565	308	522	353	357	800	75	308	2	268	315	667	494	580	348	315	266	435	284	319	264	380	302	313	335	227	256	336
AMELX	0	0	0	0	0	0	0	0	2	3	0	1	0	0	1	0	0	0	0	0	0	0	0	0	0	0	0	0	1	0	0	0	0	0	1
AMELY	0	0	0	0	0	0	0	0	1	1	0	0	0	0	0	0	0	0	0	0	0	0	0	0	0	0	0	0	0	0	0	0	0	0	0
AMFR	4567	2427	1076	933	2623	3241	2755	2714	1461	1710	1957	2493	5127	6150	2321	1142	1332	2414	3282	1854	2549	1490	1400	449	2774	3657	1356	1841	1599	2027	1777	1778	1054	1340	2362
AMH	0	0	0	7	11	0	2	7	4	16	4	11	6	3	1	0	2	0	9	11	12	2	7	4	6	3	0	7	0	2	1	3	5	2	15
AMHR2	0	0	0	0	3	1	2	6	5	3	1	0	4	2	6	0	0	0	0	0	5	1	2	2	0	2	1	0	0	0	0	1	2	0	1
AMICA1	656	296	229	91	804	531	989	349	249	240	211	311	441	247	451	222	651	508	892	1076	1193	540	1178	2063	373	246	230	184	244	163	197	98	282	241	595
AMIGO1	3	82	6	1	73	23	65	73	31	17	4	30	25	21	21	6	10	14	22	30	217	48	13	1	31	17	27	35	42	17	12	7	10	18	30
AMIGO2	35	164	67	9	215	126	172	198	36	66	49	45	167	27	60	45	154	89	131	233	1150	125	257	91	199	72	38	51	27	81	34	36	62	18	1315
AMIGO3	3	0	2	27	78	57	91	40	47	88	34	23	59	12	72	0	85	39	74	90	98	91	98	40	70	50	23	60	47	35	24	29	49	50	63
AMMECR1	315	343	170	145	547	183	259	217	396	416	286	368	410	162	561	720	327	531	261	289	214	575	315	48	382	399	224	288	366	291	310	322	263	264	534
AMMECR1L	623	702	229	262	720	552	590	388	498	569	603	587	541	527	638	582	462	619	480	737	780	627	617	220	461	430	461	434	452	452	357	527	347	381	767
AMN	0	4	2	1048	1565	11661	9860	8110	1661	2205	1872	2625	5173	37	2366	1	581	1555	8626	4453	64	719	18	14	3555	3050	1964	1282	1556	1986	1317	1230	901	1811	1538
AMN1	82	98	89	35	147	61	69	62	67	73	38	64	121	59	112	112	101	78	86	127	256	114	123	56	121	72	38	48	72	58	41	64	61	55	107
AMOT	384	412	103	83	518	301	413	285	496	414	307	346	301	320	933	691	278	539	347	261	335	681	80	18	237	419	308	340	331	364	242	248	254	233	314
AMOTL1	189	41	43	16	495	276	333	398	89	121	95	174	201	139	128	92	525	428	396	316	4451	409	1265	179	555	101	272	67	89	152	46	129	151	89	1069
AMOTL2	350	449	68	37	420	510	626	500	171	191	313	239	532	285	494	93	424	418	1107	349	1727	564	1248	171	522	438	162	147	181	139	128	119	196	178	297
AMPD1	8	16	10	1	32	32	80	14	33	27	18	129	27	26	21	30	23	103	22	50	265	27	22	1	17	59	48	47	67	32	10	15	158	114	188
AMPD2	143	87	40	43	800	726	995	433	363	420	351	396	842	658	459	18	924	442	1086	1281	1062	870	1616	1385	798	759	296	332	227	238	113	307	319	247	348
AMPD3	362	630	260	48	576	181	264	184	143	178	92	270	475	290	266	117	952	283	294	346	535	415	1132	644	566	270	168	129	168	147	129	91	185	92	265
AMPH	31	4	6	2	26	12	35	26	16	20	8	23	10	10	41	9	48	38	26	35	262	183	252	17	75	16	26	7	8	21	3	3	3	14	27
AMT	126	219	98	56	550	699	728	539	352	709	468	467	526	443	218	191	166	279	748	793	715	281	267	109	315	412	535	580	501	458	202	556	383	312	364
AMTN	0	0	0	0	0	0	0	0	1	1	0	2	0	0	1	0	0	0	1	0	0	0	0	2	0	0	0	0	0	0	0	0	0	0	0
AMY2B	62	252	120	115	236	181	486	379	200	318	188	416	339	160	166	118	127	98	374	821	530	136	202	115	224	279	21	123	132	128	109	99	243	177	180
AMZ1	1	0	0	4	13	4	4	2	5	1	0	3	7	2	2	0	20	2	6	6	9	1	22	29	2	1	1	1	0	1	5	2	5	1	12
AMZ2	425	645	256	88	645	531	602	479	346	441	429	437	642	418	395	415	525	426	517	639	1306	580	678	400	404	447	247	332	432	391	368	341	261	207	858
ANAPC1	249	484	222	27	1143	465	550	332	498	704	326	367	658	300	528	860	494	518	603	542	937	899	727	224	470	495	678	401	491	486	198	741	430	299	1513
ANAPC10	96	156	63	13	162	145	120	138	87	78	81	92	150	109	98	154	130	103	168	134	308	141	125	85	115	100	40	79	78	84	34	117	59	57	303
ANAPC11	13	11	8	174	938	864	618	597	500	667	513	475	601	66	683	8	550	595	657	561	926	864	674	660	481	538	645	463	587	559	408	575	413	272	528
ANAPC13	806	1560	518	125	834	893	678	921	593	573	482	519	1050	809	813	1106	577	634	830	640	1431	905	889	390	677	798	458	455	475	441	417	467	288	320	721
ANAPC16	1275	2157	1249	563	2193	2095	1899	2100	1329	1288	1405	1850	2424	1639	1401	1427	1068	1425	2011	1916	3391	1699	1266	587	1680	1684	861	1114	1409	1491	1314	1142	1060	875	2243
ANAPC2	37	15	16	206	693	638	872	472	463	642	408	481	652	159	539	5	572	455	754	724	918	642	711	301	545	458	421	441	473	382	252	459	379	328	599
ANAPC4	351	690	320	178	642	373	634	419	458	656	471	562	607	347	440	613	444	404	609	768	817	580	666	420	543	509	178	383	445	401	335	316	494	383	563
ANAPC5	766	999	716	498	2465	2275	2040	1639	1463	2050	1760	1763	2208	1250	1492	787	1783	1611	2154	2050	2507	2132	2415	1247	1579	1624	1544	1478	1650	1628	1181	1650	1429	1160	2664
ANAPC7	367	431	217	123	792	290	428	421	441	574	270	333	524	203	491	391	533	477	402	524	1157	819	740	473	405	466	393	343	395	426	232	560	402	306	586
ANG	213	666	63	21	570	715	495	547	263	381	265	268	413	404	651	169	210	294	485	361	211	572	55	41	453	419	214	398	295	279	119	156	228	207	249
ANGEL1	77	180	70	48	407	147	279	175	308	261	266	323	247	122	334	133	313	249	304	334	697	482	588	163	250	201	285	236	238	173	94	243	195	162	524
ANGEL2	264	401	259	117	557	258	322	344	364	414	350	287	480	247	315	473	348	320	426	488	703	383	483	216	347	327	283	281	392	387	309	334	290	238	648
ANGPT1	111	26	14	1	51	32	60	110	44	37	22	45	23	41	54	66	180	61	102	93	332	185	661	79	114	20	19	15	13	52	17	8	64	34	91
ANGPT2	61	24	5	14	72	20	89	96	21	28	16	97	32	16	157	6	529	120	225	223	142	418	740	227	149	26	24	11	12	10	9	12	20	10	30
ANGPT4	0	0	0	0	0	0	0	3	4	1	1	1	0	0	3	0	2	0	1	0	1	0	2	0	1	1	0	0	0	0	0	1	1	0	0
ANGPTL1	23	5	9	13	106	238	144	505	23	29	41	26	49	51	17	67	11	11	104	77	2160	16	52	3	101	45	42	15	16	38	4	16	31	21	9
ANGPTL2	653	36	10	25	370	299	546	591	84	79	170	174	219	153	1008	72	3312	926	581	431	3829	2225	6593	1579	1270	185	300	73	90	68	11	139	123	55	171
ANGPTL3	1	0	0	0	0	6	0	0	5	0	0	7	0	0	0	2	0	0	3	1	1	1	1	0	3	0	0	0	0	0	0	0	0	0	1
ANGPTL4	66	6	0	13	109	906	1163	1000	52	40	30	120	780	592	1702	2	541	217	558	547	371	1955	731	140	1280	304	23	6	23	27	9	12	17	23	50
ANGPTL5	0	1	0	0	0	1	0	3	2	3	1	2	0	0	9	0	0	0	1	1	1	0	1	0	1	0	0	0	0	0	0	0	2	0	0
ANGPTL6	279	155	80	180	297	260	483	215	242	165	162	175	288	195	384	53	203	252	389	551	518	287	36	261	327	296	52	112	111	73	134	86	140	234	149
ANGPTL7	6	1	2	0	38	5	34	29	18	29	1	18	11	6	1	0	0	20	2	8	329	1	0	0	1	0	4	4	42	18	3	7	19	2	22
ANK1	17	3	1	1	31	13	52	6	26	39	3	9	29	5	49	1	119	14	32	70	151	79	293	34	78	17	3	0	5	3	2	0	8	2	190
ANK2	109	27	78	1	562	347	320	471	95	145	63	129	319	125	57	118	29	111	394	380	3151	53	388	59	338	108	146	64	112	84	51	35	116	38	206
ANK3	1900	887	2559	865	1213	2133	2044	1999	1263	3740	2688	4574	1561	2699	642	2974	258	1097	2278	1007	1168	373	154	28	1052	1130	2378	2085	3297	3205	3285	2273	1235	1610	5596
ANKAR	37	59	26	5	52	21	40	25	34	39	28	55	51	37	38	46	15	24	41	55	80	34	41	14	52	42	24	25	32	23	25	22	53	20	68
ANKDD1A	16	15	4	13	81	22	77	96	21	61	20	43	59	25	50	16	79	51	55	119	379	76	128	51	70	43	11	14	19	11	19	32	40	27	40
ANKFN1	1	2	0	0	0	0	10	0	2	0	0	1	3	0	4	2	2	1	4	3	0	2	2	2	2	4	1	0	0	1	0	0	2	1	1
ANKFY1	2092	1348	695	966	1960	1475	1499	1001	1548	1946	1277	1404	1584	1318	2354	1493	1413	1865	2033	1249	1853	2011	1586	537	1500	1535	1277	1307	1515	1563	1133	1402	1031	1572	1928
ANKH	1255	1582	1326	1056	1704	2774	2150	2046	1915	2993	2081	2273	2378	2572	1392	1066	739	1801	2667	1533	1466	1251	658	170	1309	1460	3285	1418	2739	2722	1882	3259	1243	935	2298
ANKHD1	136	172	136	114	186	157	201	177	150	126	117	121	222	147	138	284	121	112	183	207	242	130	148	123	176	160	109	120	117	102	100	125	129	128	175
ANKHD1-EIF4EBP3	0	1	0	1	5	2	6	2	3	6	4	3	1	1	7	3	3	2	5	8	10	4	2	4	3	2	2	5	2	4	4	2	3	6	3
ANKIB1	1241	1426	521	349	1181	1249	1069	741	943	953	897	1134	1532	1061	1095	1718	667	996	1341	1037	1205	1094	1201	233	1079	1097	1014	831	887	988	763	1164	647	691	1422
ANKK1	0	1	0	0	9	0	4	0	9	14	3	1	6	0	3	0	1	1	6	3	32	2	5	4	3	2	0	2	1	2	1	0	3	1	0
ANKLE1	0	0	3	1	25	2	21	7	7	8	0	0	24	0	19	1	20	4	6	30	18	3	35	12	26	1	0	7	1	4	2	5	6	2	2
ANKLE2	1319	741	307	636	1654	1089	1238	676	1074	950	965	949	1243	1171	2042	685	1215	1027	1195	1677	1438	1944	1713	1260	1620	1011	677	791	675	977	579	968	733	761	1221
ANKMY1	13	26	10	29	131	117	162	106	85	167	164	177	149	62	106	13	75	48	169	128	222	83	112	34	116	130	72	88	88	94	60	61	115	94	175
ANKMY2	600	667	440	262	578	707	753	608	540	651	625	846	885	555	507	820	298	454	813	564	606	450	264	115	647	617	330	552	557	639	399	564	364	538	936
ANKRA2	269	678	277	125	462	359	427	368	258	369	413	474	505	312	325	280	262	291	443	464	517	307	329	106	356	382	148	320	311	418	308	231	216	212	423
ANKRD1	0	0	0	0	1	1	1	0	2	3	1	1	0	0	0	0	0	0	1	1	4	0	10	3	1	0	0	0	0	1	0	0	0	0	0
ANKRD10	1363	1589	910	601	2282	899	1642	1343	1619	2267	1702	2172	1815	1204	2269	1307	1302	1628	1600	2648	2407	2007	2604	1304	1820	1593	700	1167	1535	1427	1341	1187	1304	1268	2086
ANKRD11	541	426	238	846	2296	1791	2033	1199	1710	2229	1525	1699	1876	556	2367	418	1479	1847	2158	1603	2671	2013	1779	549	1687	1432	2503	1445	1803	1650	1173	1896	1255	1264	2059
ANKRD12	1582	2003	1865	1791	1814	1377	1874	1270	1673	2110	1346	2063	1659	1010	2244	3216	1238	1568	1813	1400	2140	1586	1665	525	1790	1088	1214	1362	2249	1944	1896	1384	1229	1521	2382
ANKRD13A	1445	1470	1679	1501	2551	946	1714	953	1964	1809	1965	2436	1932	784	2331	2907	1342	1869	1210	1666	1905	1551	1796	730	1663	1058	1276	1791	1763	2110	1636	1562	1063	1918	2245
ANKRD13B	6	6	1	1	67	17	68	19	30	34	20	33	33	2	24	0	39	25	28	79	184	55	84	36	35	14	23	18	16	21	8	16	26	23	147
ANKRD13C	464	1070	464	248	667	566	549	431	599	692	694	711	612	363	720	1226	528	691	660	482	670	642	525	160	544	536	431	664	791	618	627	580	422	506	889
ANKRD13D	33	12	13	39	508	164	371	307	260	236	199	222	345	27	272	1	470	293	279	585	803	475	799	896	341	197	66	162	125	69	106	118	186	153	298
ANKRD16	14	16	18	5	105	67	102	65	76	97	75	50	96	24	34	15	130	84	57	74	172	119	143	59	64	52	93	83	57	58	16	88	46	39	102
ANKRD17	2460	2616	1031	501	2546	1917	2072	1390	1780	2258	1509	2012	2451	1767	2026	2528	1411	1850	2422	1625	2162	2038	1744	437	1788	2158	2750	1800	1864	2079	1366	2036	1567	1408	2225
ANKRD18A	10	21	3	3	21	4	34	9	28	28	15	35	9	10	26	14	4	12	8	54	3	30	2	1	25	17	33	25	11	4	3	29	33	16	27
ANKRD18B	0	0	0	0	0	0	0	0	6	12	1	1	0	0	12	0	0	0	1	0	0	1	0	1	9	0	1	1	0	0	0	0	0	0	26
ANKRD2	0	0	0	0	5	0	2	1	1	0	2	2	1	0	0	0	0	0	1	1	0	1	3	4	2	0	0	0	0	0	0	0	0	0	1
ANKRD20A3	0	1	0	0	0	0	0	0	0	0	0	0	0	0	1	0	0	0	0	0	0	0	0	0	0	0	0	0	0	0	0	0	0	0	0
ANKRD20A4	1	0	4	13	10	23	32	2	4	11	3	31	20	0	0	0	2	6	29	12	2	1	2	0	16	7	0	0	3	2	1	8	56	15	5
ANKRD22	790	1161	96	217	1160	62	85	41	522	344	247	293	283	24	1872	2320	683	945	99	252	47	1454	570	756	247	385	167	213	227	218	66	331	186	171	1415
ANKRD23	6	2	7	9	45	29	64	50	25	35	24	49	46	20	26	0	27	20	55	46	81	25	59	25	43	41	3	31	18	17	5	6	25	18	32
ANKRD24	0	0	1	16	15	40	71	30	37	59	41	44	37	22	16	1	22	9	50	82	61	7	22	6	15	17	31	41	24	17	18	40	42	28	21
ANKRD26	114	153	63	14	171	144	152	106	130	187	76	154	164	100	100	154	73	91	190	152	210	130	180	27	125	112	64	95	127	137	79	67	100	77	316
ANKRD27	333	818	590	401	1011	728	837	572	888	1154	866	1006	731	619	824	1037	497	969	727	502	978	642	548	149	591	487	848	1054	867	1009	964	881	552	772	1215
ANKRD28	898	1832	865	418	1184	1029	910	679	1145	1078	1237	1491	1167	764	1153	2107	1493	1049	1135	773	1017	1459	1573	457	1017	977	1010	1043	1127	1244	1049	1212	737	657	2199
ANKRD29	53	11	13	5	101	74	174	252	10	39	5	27	155	11	4	16	7	22	95	160	412	22	57	22	220	127	1	8	11	17	25	12	23	8	40
ANKRD30A	0	0	0	0	0	0	0	0	4	5	4	3	0	0	5	0	0	0	0	0	0	0	0	3	1	0	1	0	0	0	0	0	0	0	0
ANKRD30B	2	0	1	0	9	1	0	0	14	8	15	4	1	2	12	86	3	1	0	2	2	7	0	2	12	3	0	8	2	0	0	4	0	0	1
ANKRD30BL	0	0	0	0	0	0	2	0	1	0	0	1	1	0	0	0	0	0	0	0	1	0	0	0	1	0	0	0	0	0	0	0	0	0	0
ANKRD31	3	1	0	0	2	16	9	4	6	22	4	8	10	8	11	0	0	1	13	2	5	2	3	4	13	6	3	1	0	8	0	0	0	0	2
ANKRD32	121	135	50	58	217	159	195	125	116	123	103	114	210	134	146	275	113	109	203	143	131	145	147	69	169	148	62	78	130	103	68	100	98	94	206
ANKRD33	0	1	0	0	0	1	1	1	8	5	1	2	0	0	8	0	0	4	1	2	0	0	0	2	1	0	0	0	0	0	0	2	0	1	0
ANKRD33B	33	6	74	2	344	53	127	51	22	23	14	13	249	2	26	23	155	64	119	136	284	61	338	55	158	10	42	20	39	20	5	13	56	12	58
ANKRD34A	2	9	7	1	58	5	28	9	7	6	2	9	26	6	14	5	6	14	9	37	129	5	25	5	16	16	3	46	2	0	6	2	31	23	6
ANKRD34B	0	0	1	0	1	0	0	1	1	4	1	1	1	0	2	0	1	0	0	1	0	4	1	5	3	0	0	0	0	0	1	0	1	0	0
ANKRD34C	0	0	0	0	0	0	0	1	2	1	0	0	0	0	4	0	0	0	0	0	8	0	0	0	1	0	0	0	0	0	0	0	0	0	0
ANKRD35	12	5	0	2	26	35	47	73	21	17	14	26	24	2	18	3	30	20	34	24	370	37	76	31	38	18	15	12	3	6	5	14	17	1	27
ANKRD36	22	51	7	9	98	53	61	53	58	56	24	92	58	12	113	24	48	31	89	140	155	83	95	56	63	45	40	40	28	24	14	24	70	40	78
ANKRD36B	13	92	18	12	86	62	136	40	50	109	91	150	94	11	131	39	137	51	112	227	185	157	138	127	133	97	36	72	62	32	9	52	70	63	95
ANKRD37	77	332	133	93	253	99	212	177	197	228	84	111	162	115	730	203	214	195	173	136	220	650	36	142	130	78	117	124	291	215	250	94	115	70	203
ANKRD39	10	4	1	23	114	76	118	92	61	71	66	59	136	29	80	1	92	116	95	82	199	150	90	98	55	77	47	65	49	44	38	49	36	46	47
ANKRD40	417	816	378	178	893	781	628	628	554	724	616	501	524	436	597	819	642	734	804	565	1918	746	897	241	542	488	640	601	580	638	439	745	408	489	1310
ANKRD42	108	150	42	30	133	127	75	72	126	121	141	135	115	105	120	71	108	102	139	82	197	137	100	19	117	137	56	101	111	82	60	106	61	71	163
ANKRD44	444	181	429	108	1394	345	573	229	235	173	130	318	806	131	235	205	444	382	619	933	1414	472	1348	630	686	206	109	83	167	144	193	87	245	96	323
ANKRD45	0	19	1	4	0	3	0	2	30	13	9	36	0	1	23	7	20	2	0	0	6	36	3	4	5	0	4	1	7	4	6	4	3	5	4
ANKRD46	232	264	195	32	346	372	409	590	196	214	161	223	483	339	117	209	170	192	326	345	478	259	233	41	285	283	152	218	221	242	207	218	209	126	478
ANKRD49	175	363	262	154	417	258	425	324	279	393	198	339	460	230	312	391	202	241	431	504	420	263	329	150	344	328	79	227	306	250	234	234	212	241	534
ANKRD5	280	553	82	54	205	223	234	236	138	165	138	162	186	89	267	223	154	175	228	168	83	226	62	14	258	253	206	113	204	178	156	235	98	112	228
ANKRD50	502	625	106	90	490	521	641	462	334	346	395	512	173	278	730	549	438	522	520	519	840	615	724	194	446	384	463	359	290	280	175	283	461	301	603
ANKRD52	989	439	239	394	1713	1330	1483	933	1205	1352	988	1314	1231	961	1468	236	1055	1354	1282	1144	1399	1550	1460	245	1364	1172	1652	1240	1034	1243	709	1409	940	996	1622
ANKRD53	6	0	0	0	5	9	35	7	5	2	0	3	19	11	5	1	10	2	14	13	59	15	10	6	7	0	3	0	0	1	0	1	6	3	3
ANKRD54	138	106	64	95	391	161	235	195	270	397	208	285	252	155	331	117	214	275	183	291	390	328	242	154	189	273	284	238	291	273	213	284	202	228	255
ANKRD55	0	0	2	0	35	1	19	0	10	7	1	2	10	0	2	1	9	3	2	25	35	5	48	16	13	2	3	0	1	1	1	0	0	0	1
ANKRD6	49	42	47	13	163	51	83	124	63	63	47	113	121	42	50	75	75	80	78	144	396	121	103	47	97	71	51	72	79	76	70	54	66	43	132
ANKRD63	0	0	0	0	0	0	0	0	0	2	1	1	0	0	5	0	0	0	0	0	0	0	0	0	0	0	0	0	0	0	0	1	1	0	2
ANKRD65	1	0	3	2	89	25	69	72	14	27	31	54	45	6	40	1	49	37	21	51	342	80	141	67	152	5	28	13	14	21	4	18	27	10	17
ANKRD7	0	0	1	0	1	2	4	2	1	0	1	0	0	0	4	0	3	1	0	0	10	1	3	1	1	0	0	1	0	0	0	0	0	0	2
ANKRD9	337	95	51	162	248	524	787	535	469	406	304	480	721	413	437	34	102	221	731	552	87	212	41	25	668	551	234	247	222	349	186	396	322	281	215
ANKS1A	573	484	306	745	1227	789	957	639	1280	1400	1054	1019	763	547	1510	390	506	1383	877	754	2511	1058	676	285	765	778	1392	948	1185	1407	939	1205	672	955	1480
ANKS1B	183	394	154	182	381	123	149	116	237	249	220	246	149	107	376	390	168	275	141	175	227	305	2	102	240	186	81	232	204	208	233	132	185	229	223
ANKS3	1	3	3	42	201	116	186	214	208	266	177	158	140	40	141	5	197	161	183	256	443	211	246	184	153	154	64	154	160	107	89	121	165	81	182
ANKS4B	3014	2532	1294	1946	1964	3180	2573	2534	1927	2080	1373	2319	2972	2509	2382	2989	799	1973	2793	1655	15	1334	19	6	2844	2159	1714	1654	2336	2254	2232	2033	1073	1420	1827
ANKS6	74	172	65	67	509	389	266	164	271	395	196	163	495	199	387	131	242	317	487	363	578	661	356	75	218	532	409	375	371	388	159	433	197	296	363
ANKUB1	0	0	0	0	0	0	2	1	3	11	0	0	0	0	5	0	0	0	0	0	0	0	9	2	2	0	0	0	1	0	0	0	0	0	0
ANKZF1	240	604	210	172	1015	455	1117	734	533	849	457	871	870	496	686	157	498	586	772	1375	1047	1144	708	340	792	652	328	635	522	522	407	398	501	535	782
ANLN	212	167	37	21	496	58	109	32	198	208	71	68	212	20	300	439	290	313	59	173	159	638	511	150	272	271	181	110	156	155	23	300	139	115	744
ANO1	29	129	9	19	374	72	57	89	150	90	195	102	25	27	256	97	501	509	135	112	1572	547	549	189	268	357	77	62	132	68	22	153	87	158	1594
ANO10	3353	1954	1009	846	1428	2636	2395	2193	1876	2049	1627	2167	2366	3166	1634	2158	966	1450	2535	1452	744	1295	684	199	2133	2183	2122	1285	1942	2063	1535	2407	936	1024	1591
ANO2	42	4	0	9	5	20	15	13	17	12	2	22	9	7	22	0	19	7	15	24	78	37	59	47	11	9	1	1	3	2	1	2	5	0	7
ANO3	0	0	0	0	1	23	60	33	7	1	0	2	0	1	4	1	3	0	32	3	7	0	7	1	14	0	1	0	0	0	1	0	4	0	50
ANO4	6	20	0	0	0	35	10	4	15	9	6	29	22	32	4	7	1	5	21	3	5	0	27	12	3	10	6	5	2	23	0	1	0	4	16
ANO5	36	277	124	12	280	147	206	151	281	316	146	444	329	310	33	213	22	277	24	132	511	70	42	16	220	68	241	347	199	167	306	227	285	414	299
ANO6	6688	2989	149	13	845	11912	4978	5434	124	168	150	219	7145	7672	389	494	940	334	9563	2646	3667	586	1709	393	2580	4644	363	316	141	173	101	132	288	217	724
ANO7	44	43	8	111	303	172	586	161	409	648	460	498	231	22	948	18	226	171	271	1593	12	543	28	9	615	703	194	397	335	223	95	239	370	306	188
ANO8	8	20	8	24	200	117	212	86	131	183	170	171	147	25	146	6	132	86	168	253	287	205	281	58	108	131	118	107	89	72	60	148	118	105	218
ANO9	272	386	217	2592	2265	3195	7482	3072	3315	3827	2176	4191	4595	1260	3255	57	1159	1821	4472	7341	647	2073	369	252	3611	3536	1436	2021	2102	1605	1864	1746	1802	2385	2005
ANP32A	1768	2359	1233	297	3077	2154	2021	1922	1675	2060	1877	2211	2781	1710	1615	2176	1530	1957	1934	1675	2404	2129	1752	900	2237	2138	1551	2097	2149	1874	1433	2564	1246	1537	3591
ANP32B	1638	3043	1466	489	4436	2188	2053	1406	1950	2103	1619	2224	3200	1723	1694	3794	1847	2241	2180	1995	3627	2936	2129	963	1986	2246	1152	2212	1982	2112	1348	1982	1600	1766	2852
ANP32E	706	701	475	77	1668	844	906	575	451	451	326	427	1762	494	514	1035	986	731	744	972	1556	1172	1365	279	1108	991	296	391	419	330	238	717	356	345	1383
ANPEP	238881	8528	19240	74985	5057	225137	253816	242364	26292	89675	4405	74590	202820	240392	9294	1098	29599	56705	239202	152208	1401	6655	4984	5899	262503	190082	120661	7910	59292	31529	92334	54953	4481	20814	32317
ANTXR1	1035	415	162	32	1326	679	911	1069	276	355	477	740	436	427	859	456	2911	1404	1159	921	3811	1973	5148	777	1568	448	814	329	398	521	246	276	681	274	848
ANTXR2	5842	8979	2038	1197	2577	1877	2391	2003	2277	2715	2391	3106	1574	1827	5223	3777	2198	2839	2283	1827	7173	3405	2545	696	2889	2260	1164	2637	2290	3658	2228	1233	1990	1929	3352
ANTXRL	0	3	0	0	0	0	0	1	7	4	1	3	1	0	8	0	0	1	0	0	2	0	0	0	2	0	0	0	0	0	0	0	0	2	0
ANXA1	1223	10051	195	69	1451	988	955	1422	313	231	268	365	607	302	12724	655	2971	2985	990	965	3289	13611	3712	3192	1532	1214	193	235	292	222	143	151	589	306	2255
ANXA10	2460	6214	4	5	8	0	1	0	12	2	9	5	20	3	39	8	26	1	1	1	34	46	1	17	157	7498	0	0	3	7	4	0	0	9	752
ANXA11	4701	5151	4370	5903	9089	6533	5078	5387	7793	7592	6116	8300	6033	4404	13169	3851	5064	8297	5596	3701	4288	8188	3761	2957	6787	6358	9655	5675	7514	7187	5913	9886	3396	4344	6559
ANXA13	1319	414	44	13	360	15597	1524	2965	101	262	231	110	5745	6223	118	108	91	80	9372	588	73	179	13	3	430	4416	304	322	252	292	229	238	246	186	190
ANXA2	42759	89976	15928	10914	23981	19324	11262	14510	19406	22215	13131	27356	15340	12573	47000	25099	23532	30147	16352	15780	7763	47115	13787	9393	21593	31617	15851	14265	20543	17934	20614	18062	9262	9901	18952
ANXA3	1272	5644	397	517	985	111	177	269	775	786	708	614	439	142	1819	888	765	1302	359	283	600	2316	180	460	864	1876	401	602	306	622	462	658	410	256	652
ANXA4	15226	13986	6129	5844	7072	13102	10402	9720	7956	6976	5752	10938	10828	7795	14556	9075	5517	9967	11916	7909	1471	10444	1018	434	11691	13533	3683	4570	7643	7276	7524	6500	2954	3379	6833
ANXA5	4274	2882	562	176	2758	1764	1961	2041	1001	859	903	1142	2398	1364	3428	1720	5129	2843	2256	2298	7018	5812	8937	4796	4234	2932	695	825	733	798	476	717	1009	641	3498
ANXA6	1605	496	1311	64	4324	1346	2395	1498	604	488	440	794	2494	541	942	282	2613	1688	1878	2395	13980	2433	5911	2302	2231	792	1119	409	496	430	298	476	785	440	1007
ANXA7	1233	2077	1162	637	3374	1793	1402	1503	1694	1909	2093	2399	1638	1236	2468	3643	1788	2004	1773	1394	3379	2642	2230	814	1734	1363	1448	1912	1762	2214	1201	2690	1431	1238	3101
ANXA8L2	0	1	0	0	0	0	0	0	0	1	0	0	0	1	0	0	0	0	0	0	0	1	0	0	0	0	0	1	0	0	0	0	0	0	0
ANXA9	100	282	72	24	134	86	127	92	110	115	120	116	95	81	114	109	75	66	110	90	122	107	51	12	71	104	67	143	118	112	78	105	114	140	175
AOAH	293	354	518	371	624	207	282	96	432	487	322	825	133	108	349	734	331	394	422	271	391	320	478	702	143	71	320	330	508	465	371	304	230	323	537
AOC2	1	0	2	0	20	10	11	10	5	11	2	3	3	2	5	0	4	4	5	16	28	6	28	14	10	5	1	1	2	2	0	3	2	1	22
AOC3	344	77	5	11	574	501	877	1184	244	280	280	325	238	230	221	209	372	457	425	487	12969	431	1413	196	590	240	586	186	173	399	69	375	243	121	313
AOX1	14	75	20	3	50	56	38	187	22	32	3	35	25	15	15	21	496	58	21	65	349	164	1412	83	503	2	20	4	23	16	20	12	6	5	11
AP1AR	745	2040	1043	1059	905	1481	1719	1316	1496	1289	1121	1985	1071	1035	1471	2337	526	1076	1504	824	459	856	463	177	1430	782	660	935	1302	1507	1397	1093	592	609	2208
AP1B1	1366	327	371	1988	4369	3375	3016	1885	3029	2776	2253	2834	3517	1418	4370	282	2254	3032	3359	2462	2334	3456	1913	1095	3097	3187	3657	2230	2714	2592	1844	3378	1639	2118	2621
AP1G1	4224	5412	2009	1727	3376	3029	2902	2326	2879	2893	2478	3510	3149	2568	4450	5965	2221	3163	3078	2665	1827	3370	1950	609	3257	3027	2799	2541	2818	2868	2525	2776	1981	2084	3495
AP1G2	517	360	284	826	2295	1738	2968	1297	2168	2324	1141	2401	2113	1325	1944	102	1094	1182	2165	3107	1557	2255	1358	565	1575	1876	825	1388	1381	1333	799	1240	1225	1475	1650
AP1M1	358	65	65	117	672	969	744	451	262	415	312	305	1055	428	442	19	573	507	885	581	1496	553	1010	524	618	823	575	163	410	366	261	255	267	119	543
AP1M2	1600	1415	818	1020	2366	2250	1662	1386	2441	2833	2350	2309	2018	1442	2833	464	1152	2520	1902	1255	17	2141	64	56	1639	2706	3002	2238	2458	2333	2008	2831	1445	1519	2811
AP1S1	663	1141	500	951	1496	1287	1248	674	1036	1076	1320	1363	1285	639	3106	424	988	1559	1372	1387	509	1258	467	312	1123	1425	2258	703	942	1237	848	1343	622	680	1640
AP1S2	183	99	156	32	459	154	242	247	102	119	73	135	251	74	123	190	382	175	205	313	2342	252	839	250	243	100	49	85	103	89	45	51	125	67	245
AP1S3	337	456	50	41	166	300	227	167	72	85	50	60	283	463	162	140	95	110	294	122	73	226	102	7	239	281	37	98	34	61	34	56	92	65	541
AP2A1	424	266	116	759	2691	2145	2351	1187	1700	1463	1423	1505	1771	509	2277	84	1588	2305	2018	1614	2270	2107	1916	1063	2180	1765	2399	1003	1348	1461	1256	2226	909	1312	1836
AP2A2	592	354	198	551	1947	1370	1674	1238	1419	1770	1157	1740	1924	939	1380	126	920	1464	1467	1414	1832	1630	1203	641	1362	1482	1527	1190	1485	1391	1200	1609	887	1002	1348
AP2B1	4160	6632	2005	1010	7282	2814	3046	2136	3866	3952	3466	4175	3870	2377	5505	6857	3434	5717	3143	2420	4666	5820	3081	1061	3299	3686	5093	3425	3893	3800	2595	4579	2772	2856	5658
AP2M1	4339	2637	1338	1573	5118	5384	4806	3660	3741	3981	3384	4145	5204	4570	4625	1251	3627	4257	4860	3388	7154	5141	5633	3025	4296	4741	5029	3207	3785	3645	2736	4337	2436	2711	4458
AP2S1	632	631	243	367	1331	1284	940	886	894	981	826	947	1207	402	1191	273	1091	1004	967	778	987	1295	1526	1472	987	1180	1063	736	842	829	596	1027	555	602	974
AP3B1	1887	2652	896	559	2036	1325	1094	739	1749	1466	1356	1955	1414	855	2405	3305	1361	1826	1277	815	1032	2185	1259	318	1636	1424	1142	1236	1546	1293	1186	1549	887	992	2296
AP3B2	0	0	4	0	7	27	26	21	11	12	6	7	32	5	15	1	5	6	11	10	188	2	6	6	7	4	1	19	0	4	2	3	2	1	4
AP3D1	1025	718	325	1496	3925	2833	3244	1848	2983	2628	2019	2690	2660	877	5432	421	2960	3458	2937	2429	3187	4344	2315	927	2543	2258	2866	2163	2349	2423	1940	2731	1613	2199	3479
AP3M1	972	1867	572	291	1500	852	1017	758	1010	1082	771	1065	1140	677	1224	1824	904	911	907	881	1489	1329	1102	273	1029	1099	889	929	811	977	653	1056	743	654	1476
AP3M2	167	226	77	27	322	159	164	153	145	227	117	179	176	112	185	177	200	180	179	231	612	273	435	129	161	149	151	90	173	155	75	126	142	144	322
AP3S1	2585	3727	1142	815	1158	2463	1975	2735	1422	1073	954	1598	2515	1828	2131	2194	1154	1226	2696	1849	1017	1658	1329	520	3352	2496	571	1037	1099	1153	1272	744	611	823	1524
AP3S2	11	16	4	4	8	17	22	8	12	21	19	8	11	3	17	12	10	10	25	22	9	11	14	7	17	10	12	8	16	20	14	14	7	13	14
AP4B1	516	744	371	184	736	415	605	357	442	677	332	622	687	409	572	563	412	424	628	897	689	575	339	282	495	440	396	368	525	406	321	370	402	326	481
AP4E1	627	414	227	131	464	432	408	312	334	342	338	350	475	322	423	543	309	341	476	324	452	384	362	69	414	481	302	282	345	373	235	344	239	272	493
AP4M1	92	112	58	132	306	283	325	291	335	340	282	345	314	187	303	29	169	272	253	297	380	327	175	175	286	227	268	255	325	283	234	261	212	229	254
AP4S1	56	74	79	14	154	95	82	63	60	89	51	64	132	45	82	129	102	71	83	106	279	108	123	61	48	60	66	71	62	68	65	64	82	62	124
AP5B1	121	90	57	283	579	761	717	369	712	637	523	503	613	150	921	97	579	669	670	420	428	764	697	579	547	492	700	426	578	612	479	598	321	413	684
APAF1	1231	2304	569	1036	2006	733	753	485	1400	1351	1368	1890	762	513	2757	2728	895	1730	759	817	619	1754	646	182	1131	813	1003	1408	1230	1444	1168	881	976	1100	1237
APBA1	24	16	68	22	126	71	66	74	81	135	498	64	27	13	69	168	34	90	91	58	325	86	66	22	60	33	232	390	97	417	54	249	256	297	267
APBA2	18	0	1	5	268	88	149	41	20	17	33	39	121	6	105	2	476	57	120	195	375	176	708	233	137	35	25	9	28	27	25	19	52	22	120
APBA3	5	0	3	118	348	266	475	223	214	223	187	177	343	37	217	0	253	207	341	331	376	259	367	229	296	172	200	151	160	146	111	179	103	160	227
APBB1	44	7	27	13	401	189	305	227	89	60	89	82	233	59	91	8	184	127	229	278	2290	237	441	212	236	58	173	92	79	81	40	120	94	73	127
APBB1IP	234	65	347	42	830	259	526	186	83	46	56	80	696	80	97	80	366	258	416	472	872	295	848	621	255	104	62	73	88	42	61	16	136	67	192
APBB2	272	607	159	130	379	326	377	408	309	486	392	936	286	264	420	373	444	392	482	406	1182	534	768	223	444	370	358	287	619	398	454	335	256	203	554
APBB3	48	45	48	114	304	169	416	206	201	320	180	427	290	97	224	23	261	220	293	515	592	293	380	216	262	182	84	258	187	168	144	119	189	242	227
APC	1635	1728	691	563	1266	2128	2004	1719	978	1132	890	978	1804	994	1549	2044	655	1131	2032	1436	1054	1058	678	212	1414	1291	1113	903	1297	1251	1025	1032	724	805	1551
APC2	1	4	1	30	40	113	107	84	55	69	79	39	76	24	50	0	32	44	93	76	255	32	28	22	43	45	101	59	65	67	60	69	59	49	99
APCDD1	58	6	5	7	187	93	192	171	133	105	76	179	87	27	154	42	646	198	130	130	367	375	1078	702	277	58	94	69	67	39	15	60	104	61	94
APCDD1L	4	0	1	0	5	6	11	6	2	5	0	1	1	1	4	0	11	0	0	0	16	1	46	7	9	0	2	4	0	1	0	2	0	0	0
APCS	0	0	0	0	0	0	0	0	0	0	0	3	0	0	1	0	0	0	0	0	0	0	0	0	1	0	0	0	0	0	0	0	0	0	0
APEH	1320	760	581	670	3061	2336	2025	1447	2410	2540	1776	1896	2002	1843	2413	289	1575	2323	2104	1568	1585	3040	1278	600	1508	2152	3308	1839	2417	2389	1314	3218	1388	1267	2875
APEX1	661	714	491	83	2501	1092	1170	907	1219	1589	1070	1081	1772	1416	875	744	1000	1101	1176	1185	2334	1770	1769	738	1165	1362	1746	1117	1129	1198	494	1609	822	672	1484
APEX2	419	201	209	357	704	509	489	372	474	588	544	560	544	356	686	149	455	575	433	415	390	644	493	243	431	503	588	485	554	536	351	496	351	434	553
APH1A	3442	4633	2117	2517	5004	3551	3390	2773	4187	4278	3732	3827	3316	2886	5194	2632	2784	4067	3262	2742	2791	4316	2504	1273	2802	3470	5707	3400	4023	3982	2886	4118	2107	2761	4129
APH1B	85	57	69	8	298	110	173	97	67	49	108	75	162	42	160	74	306	158	156	248	575	215	454	272	199	78	83	65	45	43	25	36	113	49	120
API5	1915	2865	1139	533	2405	2243	1953	1736	1654	1764	1760	1992	2764	1581	1946	2998	1586	1595	2283	1905	2614	2227	1840	489	2300	2312	1369	1598	1816	1875	1392	2075	1281	993	3517
APIP	193	857	550	650	1595	385	315	322	716	494	548	786	546	197	1930	2401	484	1750	348	360	435	1295	295	139	409	436	268	180	334	417	125	440	270	352	683
APITD1	73	92	37	16	57	37	18	48	36	31	34	37	57	80	65	67	28	34	31	34	40	98	46	48	33	83	17	34	40	40	23	22	38	28	78
APLF	29	23	21	2	40	27	24	25	14	36	20	34	50	13	14	19	37	28	35	40	74	35	84	38	59	27	27	10	18	18	19	21	29	9	37
APLN	27	3	1	2	4	20	27	179	5	3	9	34	7	13	26	0	176	25	110	4	7	87	327	64	28	10	3	3	0	1	3	1	1	0	8
APLNR	282	78	14	39	469	189	394	319	217	94	192	172	143	57	575	53	1574	806	531	449	1853	1099	3494	989	891	404	278	91	166	129	55	105	331	229	209
APLP1	0	0	3	0	23	53	54	58	12	13	9	8	32	15	20	1	29	13	12	9	420	16	49	22	54	12	9	5	2	5	5	1	6	5	16
APLP2	18337	25092	11677	16527	15592	17135	14738	16512	21379	18629	19107	32125	18983	28997	22998	14695	8477	24969	16007	9043	12097	13175	5734	1917	18230	15019	14657	13350	21934	21760	21689	19432	8094	10360	25015
APOA1	5145	29	27	3	21	115896	74866	106843	1	7	4	35	92771	123340	2	15	14	16	27592	20320	288	0	0	51	50896	26287	0	1	0	6	0	5	9	8	17
APOA1BP	533	747	393	235	1211	1146	809	996	864	968	753	681	879	748	908	480	722	875	815	689	1302	920	656	489	630	875	1311	789	915	811	572	1104	528	421	1192
APOA2	5	0	0	0	0	1	0	2	0	1	0	3	3	3	3	0	0	0	1	2	1	0	0	2	4	2	0	0	0	0	0	0	0	0	0
APOA4	32027	34	43	38	51	271360	123628	94997	7	8	17	30	310959	67584	1	46	35	51	110881	56306	452	0	0	52	130148	122260	0	1	1	0	1	0	34	31	41
APOA5	0	0	0	0	0	2	9	7	7	7	1	2	5	0	11	0	0	0	1	1	0	0	0	0	14	7	0	0	0	0	0	0	0	0	0
APOB	151056	4947	187	26	78	204235	181725	183227	40	60	19	48	201770	218103	42	195	28	59	186403	83368	968	7	3	25	209001	119424	0	3	8	1	0	2	15	80	36
APOBEC1	2679	1534	167	279	98	1380	1148	1482	226	110	89	389	1833	1657	795	181	159	540	1059	969	4	366	0	19	1176	1566	147	4	129	29	325	94	8	17	116
APOBEC2	13	6	2	3	7	21	13	16	2	6	3	3	177	10	2	0	2	0	8	17	100	2	1	4	6	34	6	3	5	2	0	2	0	3	3
APOBEC3A	406	2	55	239	62	3	16	17	177	44	16	310	6	6	151	17	472	131	9	29	21	227	631	2662	106	3	652	7	104	38	55	896	5	193	6
APOBEC3B	71	23	1396	426	154	2	37	72	582	852	503	785	25	69	117	403	67	157	2	36	22	70	125	167	35	27	1050	2	1268	1143	526	1077	109	687	682
APOBEC3C	139	98	160	73	372	158	206	109	125	115	695	132	327	61	159	140	301	145	239	202	697	312	544	112	227	106	195	474	134	481	42	355	360	1225	197
APOBEC3D	112	31	87	37	269	70	140	50	102	86	73	61	179	48	80	40	131	82	82	181	275	132	292	79	105	44	81	63	62	84	20	133	70	176	82
APOBEC3F	88	14	69	43	224	56	142	70	75	54	61	45	150	23	79	43	150	95	86	147	377	132	262	121	153	44	99	60	62	49	39	70	66	92	95
APOBEC3G	237	49	97	15	420	116	177	90	96	33	56	64	279	44	168	51	369	161	197	286	669	342	399	564	224	85	44	32	48	38	28	19	78	56	192
APOBEC3H	18	1	2	2	20	4	22	12	1	0	1	6	16	4	25	4	14	7	22	35	30	10	35	60	25	10	2	2	10	6	0	2	2	6	9
APOBEC4	1	9	0	0	0	3	1	0	4	6	2	7	3	0	2	1	4	5	5	1	0	0	0	2	6	4	1	0	0	0	2	1	6	1	1
APOBR	115	115	196	3420	5656	479	1004	284	4565	5419	4320	4828	340	98	7146	122	2656	5476	566	1175	391	3919	830	924	602	274	4443	3913	4929	4532	4102	3492	2800	4387	3525
APOC1	32	0	6	49	314	235	191	367	149	79	72	142	112	63	239	4	189	214	385	292	303	170	533	227	94	21	114	73	75	58	78	34	84	97	460
APOC3	3182	8	9	2	2	20054	13315	19884	1	0	0	10	24662	10817	0	2	1	6	4567	6072	46	0	0	24	15719	7666	0	0	0	0	0	0	1	4	7
APOD	77	55	43	11	86	155	230	220	54	21	20	26	81	121	24	38	40	39	200	170	4234	33	138	18	41	52	39	52	7	21	19	17	115	54	28
APOE	26	0	0	194	2689	2270	1282	1391	1365	1043	1043	1334	768	27	2513	1	2602	2233	3103	1097	3611	2046	6523	954	1233	235	1915	482	798	452	484	429	577	613	2158
APOF	0	0	0	0	1	0	0	0	11	1	1	0	0	0	9	0	0	0	1	6	0	0	2	0	1	0	0	0	0	0	0	0	0	1	0
APOH	2	0	0	0	8	15	2	6	9	13	5	6	0	14	6	6	1	0	10	1	5	1	0	2	20	0	4	18	3	4	2	0	5	16	2
APOL1	8296	7110	478	3262	2870	2129	3126	2463	2426	1146	1188	1123	2274	2441	32021	1976	7619	6513	2991	2512	4792	20933	6545	2001	5185	3107	340	570	793	625	707	590	565	1219	1741
APOL2	4906	1268	334	785	1797	825	2216	1194	1290	978	924	875	1850	1583	8354	777	3092	2630	1273	1875	1950	6954	2869	2355	2360	1888	306	488	571	464	533	627	415	850	1258
APOL3	1538	292	163	83	1024	605	1076	523	319	184	247	234	988	667	1027	300	1836	670	1162	1208	2313	1495	3527	1696	801	590	134	94	166	98	87	130	204	186	531
APOL4	408	53	35	9	176	175	181	73	73	101	107	86	135	137	217	126	502	195	216	258	324	416	1227	512	147	101	23	46	32	13	21	18	65	49	172
APOL5	0	0	0	0	0	0	0	0	6	0	0	2	0	0	1	0	1	0	0	0	1	0	0	0	0	0	0	0	0	0	0	0	0	0	0
APOL6	12341	6584	2438	5856	4410	4452	6251	4913	5261	4086	4030	4501	4755	4156	11954	14038	6509	6968	5436	4909	2993	7929	5716	2014	6902	5006	2395	2341	3625	3460	3526	3763	1584	3092	5334
APOLD1	39	32	9	7	141	495	656	393	40	40	62	350	148	50	85	64	442	93	449	361	2941	198	777	162	197	125	42	24	30	26	9	25	123	22	88
APOM	120	108	185	98	265	412	483	382	169	295	153	287	322	151	257	33	152	207	372	256	177	204	23	49	246	208	366	154	203	239	202	179	120	113	324
APOO	199	178	66	32	281	191	127	166	225	223	174	227	218	143	177	338	110	180	190	129	173	241	107	75	163	218	196	213	176	199	131	254	129	133	277
APOOL	391	624	241	147	535	417	367	285	272	491	494	521	552	377	304	482	306	403	419	298	441	302	192	25	287	513	534	476	544	549	316	408	355	249	909
APOPT1	207	360	131	96	426	281	335	320	340	405	319	342	363	247	372	286	231	355	283	315	375	351	281	212	319	340	248	391	375	383	331	335	275	221	711
APP	7736	32689	8190	6013	19442	8133	7485	7222	13311	14843	19195	20535	9348	9493	24645	21350	15069	20729	10115	6763	18806	18761	18273	2152	14207	11321	17708	22022	16180	23066	11315	17118	12587	13344	18927
APPBP2	733	1154	559	307	1043	718	739	551	769	704	749	664	973	453	870	1317	535	866	697	706	1089	838	782	220	669	698	577	718	713	793	645	690	531	647	1123
APPL1	566	1370	757	291	1411	1628	1329	1217	755	1127	1009	1073	1115	739	671	1437	618	952	1835	808	1420	942	910	170	1040	1016	957	1038	1065	1477	665	1085	671	628	2173
APPL2	3320	6936	7888	8932	4281	4994	4234	3142	7937	7517	7085	10752	3882	2367	6677	13025	1581	5262	4521	2905	703	2897	677	281	3239	3346	4803	6033	8214	9376	8717	6426	3194	5946	8381
APRT	47	12	16	115	1804	1053	636	611	816	1447	779	644	1022	96	1001	10	859	872	856	682	993	1466	1067	953	625	895	1338	866	765	854	422	1044	768	507	975
APTX	297	428	181	107	501	354	327	348	381	443	306	347	375	304	351	370	387	367	365	439	383	533	377	192	316	379	321	337	399	360	243	475	246	227	556
AQP1	362	72	115	75	2538	8832	9679	7607	283	1101	850	347	6609	717	719	502	1630	813	5490	4158	9172	722	6248	956	3323	1952	1077	1224	778	998	86	944	786	749	229
AQP10	4456	17	9	0	0	162	25	20	3	0	0	1	4869	8292	2	5	0	0	47	21	0	1	0	2	30	1885	0	0	0	1	0	0	0	0	1
AQP11	1150	216	117	151	149	2618	1310	936	282	225	48	90	1322	1030	160	154	55	257	1313	915	35	107	20	11	421	844	307	118	187	197	339	168	106	209	119
AQP12A	0	0	0	8	1	4	6	2	4	2	1	18	0	1	7	1	3	2	7	8	8	8	0	0	2	0	0	0	17	3	3	2	0	1	1
AQP12B	0	0	0	10	5	1	4	2	4	5	20	55	1	0	23	0	1	0	1	3	9	9	0	0	4	1	1	14	36	2	10	4	1	9	0
AQP2	0	1	0	0	0	0	1	0	4	1	0	1	0	0	1	0	0	0	0	0	1	0	0	0	1	0	0	0	0	0	0	0	0	0	0
AQP3	1647	25	22	10	486	6960	8278	4535	78	51	41	125	6796	3035	535	27	449	264	4289	2906	599	423	460	67	1849	3169	134	81	86	73	28	95	118	106	187
AQP4	0	0	0	0	0	0	35	56	0	5	0	0	84	0	3	0	0	0	0	26	88	0	0	0	5	16	3	2	5	3	0	4	5	5	26
AQP5	0	0	0	0	1	1	0	5	1	3	1	3	0	0	7	0	0	1	0	0	8	16	3	0	4	257	0	0	1	0	1	0	0	0	0
AQP6	0	0	0	0	3	1	2	0	3	7	0	0	4	0	4	1	0	0	0	4	20	2	3	0	0	1	0	0	0	1	0	0	0	0	3
AQP7	463	66	342	279	55	885	1701	1129	308	505	108	540	1000	828	71	31	8	58	546	686	98	25	1	5	444	475	464	211	476	251	692	373	135	206	258
AQP8	2	8	16342	37196	4288	56	1	1	37067	33558	16099	37448	9	0	4596	1596	234	21622	78	0	0	283	13	4	20	16	108615	15812	45757	44552	38049	56468	7385	17782	23934
AQP9	1854	2	2	1	64	4	30	12	10	1	1	3	12	5	157	43	1186	409	29	141	48	664	2185	3987	414	27	0	0	0	1	0	0	0	0	0
AQPEP	0	0	1	0	2	11	31	57	2	5	0	4	8	1	1	3	39	1	1	15	5	0	133	15	24	0	0	1	0	1	0	1	1	0	0
AQR	655	1099	392	189	1175	615	651	396	622	760	615	764	806	512	778	1101	579	773	849	577	785	860	705	214	670	589	795	615	753	697	449	749	483	447	1441
AR	15	21	8	3	56	17	25	73	10	17	13	12	9	7	19	19	29	20	17	7	207	11	92	22	111	13	24	1	51	10	89	8	11	0	9
ARAF	423	286	249	770	1898	1517	1747	1288	1274	1564	1623	1458	1601	666	1705	231	1138	1243	1668	1614	1627	1441	1123	928	1245	1396	1675	1365	1217	1341	891	1167	956	1032	1530
ARAP1	521	259	129	419	2816	2283	3231	1497	2104	1803	1907	3346	2534	795	1921	98	2136	1964	2778	2541	3335	3281	3546	2111	2964	1309	1660	1776	1933	1668	1432	1292	1810	1481	2458
ARAP2	1690	1076	447	331	819	909	990	613	592	648	559	1056	1284	1106	903	1010	466	645	1166	760	696	658	634	443	936	970	247	520	438	575	614	239	358	372	905
ARAP3	93	11	4	32	289	71	183	171	107	176	131	125	52	39	233	37	418	209	252	456	517	330	788	527	219	136	126	180	90	96	33	163	117	150	126
ARC	0	0	0	1	0	2	5	7	6	10	1	9	4	1	1	0	1	0	1	2	50	0	3	0	2	7	0	0	1	1	0	1	1	1	5
ARCN1	5755	6604	2147	1716	4705	5499	4608	3476	3293	3211	2696	3061	6062	3626	4957	6009	3719	4139	4695	3342	3464	4947	3729	656	5266	5469	3528	2956	3442	3361	2562	3856	2057	2240	6657
AREG	4	3	0	173	54	21	24	9	54	56	127	108	7	7	239	2	49	72	34	19	9	124	27	12	40	9	6	9	20	22	8	15	78	12	60
ARF1	3809	2032	1388	6894	12880	11817	9517	8100	9374	9327	9067	10050	10222	4934	15032	1107	9078	11573	10268	7116	8432	11725	7696	4457	10124	9141	10487	7275	8440	8249	6404	10558	5107	6306	7931
ARF3	4495	8356	6004	5871	8886	3971	3828	2761	9414	7577	8105	10406	3639	2897	8799	10219	4580	8896	4161	2685	4562	6243	3700	1237	4065	3282	13958	6081	9060	8449	8158	9664	3716	5131	8527
ARF4	8210	12070	3017	1684	5974	4964	3694	3522	3633	3777	3887	3583	4489	4687	8443	9364	5513	4790	4248	4641	3541	7870	5621	1666	7149	5694	3493	5075	2669	3456	2081	4186	2815	2929	4615
ARF5	656	479	334	1023	2887	2549	2020	2008	2032	2254	2041	2072	2295	1099	2556	191	1546	2359	2202	1884	1780	2309	1746	1937	1956	2257	2444	1749	1875	1856	1369	2273	1213	1215	1837
ARF6	3963	4236	2572	2680	5240	5248	4048	3119	4053	4061	3936	4899	5057	2833	5146	7246	3112	4236	4207	3218	2646	4040	2453	823	4021	4039	3625	3826	3935	4025	3627	5200	2786	3461	5147
ARFGAP1	152	111	41	646	1788	1387	1733	1137	1150	1339	1038	1118	1742	311	2091	30	1969	1350	1481	2403	1829	2337	2083	1532	1757	1636	652	1180	928	805	667	862	782	913	1231
ARFGAP2	1369	982	751	790	2530	1681	2015	1510	1581	1915	1516	1565	1844	1342	1862	578	1236	1619	1734	1481	2825	1903	1436	665	1586	1603	1589	1422	1481	1473	989	1485	972	1111	1745
ARFGAP3	5192	3356	219	233	1688	3276	3022	1952	634	426	430	522	3409	3026	3249	1096	2024	1491	2944	2324	1126	2886	1816	727	4557	2716	277	466	299	360	251	336	529	580	716
ARFGEF1	2397	3248	950	756	2582	1834	2089	1305	2368	2229	2276	2509	2352	1850	2893	4223	1225	2137	2001	1451	1375	2087	1194	330	1971	2109	2237	2232	2409	2723	1893	2480	1407	1945	2846
ARFGEF2	3490	3268	1106	948	2723	1950	2048	1320	2575	2506	2189	2944	2756	1870	3367	3678	1715	2642	2330	1605	1279	2424	1372	273	2156	2707	2728	2368	2503	2695	2146	2772	1710	1748	3226
ARFIP1	2075	2835	1055	814	1575	989	1130	939	1709	1693	1873	2477	1653	1235	1783	3100	999	1552	1172	1299	833	1638	774	312	1353	1842	842	1250	1815	1705	1607	1533	934	1013	2073
ARFIP2	700	524	268	296	1190	1255	1331	1119	875	1067	892	988	1273	916	1289	189	817	707	1293	1630	892	1324	695	416	1051	1339	915	914	757	839	554	949	625	658	837
ARFRP1	170	191	84	447	1224	659	789	631	1000	550	752	820	822	202	1042	124	777	845	671	695	1124	962	519	592	812	747	784	651	768	753	518	904	468	518	773
ARG1	1	2	2	3	2	3	2	2	4	4	3	5	4	3	2	1	3	0	15	4	5	7	4	4	7	5	2	5	0	3	2	0	3	0	2
ARG2	4285	1767	819	755	764	3089	2388	1820	997	852	801	1243	3867	1811	932	1513	524	914	2450	2222	771	803	142	379	2244	2414	755	568	892	928	820	815	452	466	1256
ARGFX	0	0	0	0	0	0	0	0	3	0	0	3	0	0	1	0	0	0	0	0	0	0	1	0	0	1	0	0	0	0	0	0	0	0	0
ARGLU1	834	1698	722	638	1995	979	1686	1258	1705	2025	1142	2357	2229	993	1784	1253	998	1153	1910	2700	2263	1945	2009	1019	1902	1705	252	1197	1133	1102	797	938	1282	1134	1383
ARHGAP1	709	610	363	726	2033	1469	1855	1367	1350	1629	1415	1354	1492	706	2180	159	1759	1776	1679	1247	3859	1986	2417	1041	1610	1649	1537	1394	1396	1544	999	1300	972	1004	1689
ARHGAP10	70	41	25	8	201	124	143	213	63	47	37	36	75	63	69	47	113	73	139	113	1169	126	341	159	112	67	72	53	39	37	25	47	39	29	161
ARHGAP11A	218	164	97	9	801	135	238	93	273	278	100	121	399	57	273	661	344	347	110	299	126	684	378	117	312	378	309	178	307	227	51	422	156	186	949
ARHGAP11B	6	6	5	0	26	1	11	6	11	10	4	6	2	1	15	13	16	8	2	14	2	18	26	8	6	7	9	10	5	8	4	8	13	3	28
ARHGAP12	1375	3278	807	630	1394	1171	1339	882	1263	1345	1286	1517	1245	740	1839	2567	680	1443	1351	1054	833	1162	615	132	1311	1603	862	1269	1332	1485	1192	1137	827	1169	2280
ARHGAP15	179	90	253	21	657	225	267	163	70	94	37	98	545	72	104	119	327	221	331	598	947	164	677	383	242	93	31	41	109	57	73	22	108	48	250
ARHGAP17	1764	1521	1091	1935	2697	1824	1939	1530	2018	2324	1930	1910	2049	1078	3059	1607	1110	2614	2079	1640	1588	1867	1356	531	1944	1501	1920	1460	2069	1905	1780	1808	1044	1654	1870
ARHGAP18	1421	1223	627	267	766	2366	2163	1321	689	942	828	1530	2233	1774	583	875	465	771	2462	1355	475	632	543	241	1335	1756	430	549	946	877	759	867	495	404	1429
ARHGAP19	181	173	114	93	502	263	294	173	194	228	232	260	375	175	186	292	281	183	364	288	515	266	324	99	263	249	185	167	172	147	73	249	136	175	268
ARHGAP20	19	3	11	65	74	21	65	61	159	60	20	124	10	16	41	51	37	61	38	46	283	45	50	13	11	22	61	9	75	50	35	8	35	15	50
ARHGAP21	4738	6053	1327	1522	2479	2316	2206	1781	3177	2887	2599	3294	1974	2181	3844	3523	1491	2996	2946	1532	1305	3091	1343	425	3270	2517	2604	1996	2202	2887	1860	2335	1488	1658	2851
ARHGAP22	16	8	14	3	174	29	40	32	17	20	5	23	49	1	43	8	67	14	63	62	166	37	189	120	65	16	8	10	8	5	11	0	8	3	55
ARHGAP23	78	4	13	6	293	141	191	206	43	71	87	99	97	16	144	10	643	199	228	302	1337	398	1249	342	352	80	128	22	69	47	31	50	84	53	120
ARHGAP24	64	19	120	4	277	83	126	101	39	39	34	56	150	26	91	74	295	104	148	140	671	223	583	157	184	146	38	71	39	29	32	28	61	23	89
ARHGAP25	500	78	342	55	1097	279	475	187	122	66	71	143	813	98	164	57	521	281	515	708	1193	338	1279	910	424	114	64	63	122	35	95	53	162	89	261
ARHGAP26	1723	4136	781	1151	1456	1011	1690	1047	1817	1494	1335	2027	1608	1171	3307	2681	1122	1900	1401	1399	692	2253	651	815	1645	1380	1977	1346	1659	1772	1170	1585	757	851	1740
ARHGAP27	908	602	496	3695	3529	3232	3648	1766	3167	4135	3084	4939	2765	1693	4696	247	1929	2502	3579	4637	1040	2817	1382	997	2769	2960	3264	2755	3431	3175	2415	2947	2002	2728	3105
ARHGAP28	339	63	13	10	87	64	107	48	88	61	72	126	63	105	158	116	270	202	224	134	296	370	622	77	168	48	63	39	31	43	26	31	57	36	84
ARHGAP29	167	357	23	17	376	170	239	342	98	80	97	199	143	59	229	123	617	239	428	372	1036	477	1223	368	402	232	76	42	70	79	38	66	110	35	500
ARHGAP30	696	171	529	101	2546	802	1148	294	293	225	190	319	1633	216	446	112	1155	654	1007	1324	2555	916	2495	1231	845	325	182	171	279	183	192	74	388	269	747
ARHGAP31	300	43	83	14	684	185	348	215	165	130	162	194	239	58	428	132	841	413	375	324	1069	524	1254	620	404	134	200	139	134	101	77	120	228	128	297
ARHGAP32	3877	5248	700	800	2299	2860	2601	2064	2142	2165	2319	2111	2598	2777	2845	2700	847	2192	3584	1976	355	1836	281	58	2713	2743	2302	1633	1959	1942	1222	1653	1263	1499	2799
ARHGAP33	1	1	0	6	128	43	148	72	94	127	77	62	106	5	75	0	52	53	60	242	301	94	114	57	93	83	15	93	50	64	23	49	122	63	50
ARHGAP35	1930	2469	1256	1891	3439	3867	3975	2604	3610	3337	3415	3677	2685	2183	3125	3083	1463	3794	3962	1422	2256	2020	1314	219	2651	2140	5151	3832	3922	4719	3593	4416	1638	2895	4267
ARHGAP36	1	2	0	0	0	0	0	0	1	1	0	1	0	2	0	0	0	0	0	0	400	0	1	1	1	0	1	1	0	1	0	0	0	0	0
ARHGAP39	6	30	14	123	117	113	125	90	257	316	178	214	125	9	185	19	102	178	139	108	182	210	72	23	97	121	233	225	156	157	101	235	161	123	350
ARHGAP4	54	40	38	286	2190	679	1764	518	848	958	572	783	1851	54	851	4	1423	1141	1437	2662	2964	779	2343	1900	1320	931	530	257	809	265	423	704	429	269	1197
ARHGAP40	0	0	0	0	1	0	0	101	2	9	2	2	0	0	3	0	1	0	2	0	0	4	3	0	3	37	0	0	0	0	0	0	0	0	0
ARHGAP42	665	506	494	729	401	440	388	305	817	848	780	1013	572	678	584	1220	327	546	526	238	136	326	380	53	479	448	833	645	744	1128	659	801	407	647	837
ARHGAP44	385	214	488	448	946	621	601	209	1192	1877	1558	1712	948	731	547	639	234	824	987	489	211	380	173	52	422	589	2075	1401	1862	1781	1129	2681	939	1121	1706
ARHGAP5	4339	5364	1442	1176	2614	3073	2750	2113	2337	2279	2203	3760	2980	2399	3284	4395	1198	2807	3355	1941	1972	2181	1085	130	3375	2803	2626	2372	2336	2691	2048	2512	1690	2102	4160
ARHGAP6	91	21	19	3	74	58	64	92	39	35	38	83	34	23	77	42	59	94	76	76	504	144	138	16	50	23	47	27	16	33	16	23	74	15	83
ARHGAP8	0	1	0	0	0	0	0	0	0	0	0	1	0	0	1	0	0	0	0	1	0	1	0	0	0	0	0	0	0	0	0	2	1	3	0
ARHGAP9	269	34	190	113	1425	395	825	336	277	221	136	175	932	145	197	15	787	450	499	1118	1420	490	1728	1645	825	147	52	116	205	81	139	48	191	149	428
ARHGDIA	529	385	203	5378	8424	9962	8861	6993	6804	6370	6234	5646	7335	1198	10139	149	6466	7855	8562	6978	6208	7857	4924	4453	7242	7143	7819	4475	5509	5100	4658	5774	3319	3858	5329
ARHGDIB	2334	934	2468	276	6134	1969	2968	1197	695	421	570	869	4325	628	1341	540	2720	1985	2994	3646	6779	2204	6036	4471	2316	718	432	487	608	318	594	227	750	566	1361
ARHGDIG	2	2	0	14	2	39	341	87	1	7	1	31	71	77	22	0	52	10	51	462	139	0	0	5	129	95	95	6	3	1	3	50	6	2	21
ARHGEF1	75	18	51	283	3615	1201	2548	1115	891	1166	1071	1082	2816	150	1079	2	1803	1201	1978	4022	4524	1719	3523	2228	2216	1150	722	1170	930	821	652	674	943	953	1805
ARHGEF10	68	68	18	26	402	109	197	208	117	137	86	95	149	26	189	30	330	163	261	218	895	332	519	159	248	132	99	82	103	62	63	106	113	68	194
ARHGEF10L	73	65	32	630	2219	422	1165	473	1573	2611	1790	1971	463	88	2031	34	1100	1780	685	1328	992	1719	974	817	887	773	1693	1745	1830	1705	968	2018	1244	1373	1220
ARHGEF11	1417	829	507	1295	2020	3016	2371	1606	2142	2354	2148	1906	2045	1850	2307	877	1324	2462	2947	1381	1498	1822	1386	532	1476	1763	2419	2036	2035	2262	1644	1745	1316	1974	2731
ARHGEF12	5008	6459	2047	1677	4021	3756	3766	2808	3504	4404	4165	5871	3560	3248	4385	6323	2925	4253	5106	2463	3679	3632	3270	454	4215	3574	5709	3781	4189	5268	3868	4606	2994	3763	7156
ARHGEF15	35	13	3	36	112	74	124	161	53	59	44	61	40	33	116	11	408	122	162	240	682	262	782	436	156	82	42	16	51	23	13	24	53	35	77
ARHGEF16	279	108	88	1435	1589	2350	2770	1696	2399	2639	1904	2231	1894	761	2964	19	871	1747	2282	2010	83	1911	57	86	2011	2124	1435	1821	1964	1980	1286	1793	1178	1652	1651
ARHGEF17	102	21	14	15	462	239	374	423	134	206	152	240	128	89	403	8	775	476	647	364	3436	790	1897	581	461	130	171	172	134	150	55	86	177	107	350
ARHGEF18	945	502	490	4369	4484	1970	3452	1540	3470	3864	2919	4521	2271	573	9079	523	1909	4533	2058	2937	2040	3578	1083	426	2828	1879	4391	3184	4465	4859	3908	3642	1669	2992	2828
ARHGEF19	17	7	8	16	205	110	131	174	104	153	149	55	105	31	103	2	126	83	103	149	216	210	204	120	89	118	57	75	110	91	20	142	58	61	87
ARHGEF2	520	1268	483	662	2508	584	1304	864	1519	2044	1514	1857	1346	229	1966	494	1652	1718	896	2139	2032	1956	2618	1145	1818	1193	1255	1250	1272	1102	841	1173	1361	1597	2179
ARHGEF25	68	14	2	13	135	147	277	317	104	90	97	114	104	90	97	6	181	119	243	324	3741	189	494	182	188	88	106	44	48	86	22	81	117	48	98
ARHGEF26	275	16	7	7	76	236	203	205	19	77	32	53	280	403	55	68	33	35	314	188	1062	46	20	10	179	183	65	40	32	52	21	66	55	24	53
ARHGEF3	429	806	274	49	847	350	434	297	166	163	201	178	448	189	382	371	486	361	488	520	1692	539	818	252	357	205	126	230	125	151	108	135	224	217	635
ARHGEF33	3	0	0	1	4	2	4	4	11	7	5	10	7	0	3	4	5	3	9	2	26	5	11	12	6	0	3	3	2	3	0	3	7	4	9
ARHGEF35	773	1365	388	548	627	946	772	561	1071	752	675	1070	680	331	1589	1455	412	994	796	647	76	1049	51	13	703	809	831	582	1024	649	608	697	456	645	810
ARHGEF37	188	754	484	168	543	416	438	511	750	1032	810	888	463	472	432	322	223	793	487	298	1280	449	72	6	310	447	831	538	835	906	973	1284	397	433	808
ARHGEF38	21	538	45	14	195	164	331	339	95	196	106	103	262	28	189	244	77	129	380	314	0	172	8	6	186	330	91	269	118	152	44	112	163	145	268
ARHGEF4	0	4	0	0	9	23	28	58	7	22	2	7	16	1	26	0	7	5	10	36	491	14	26	7	13	16	12	0	2	11	1	6	2	0	24
ARHGEF40	145	142	42	50	1557	226	478	249	958	1382	991	1188	239	67	653	90	620	1331	437	619	1259	1094	1251	378	412	301	1197	879	823	879	540	818	617	683	910
ARHGEF5	811	840	372	933	811	1465	976	708	1241	1081	1089	1504	793	747	2448	565	505	1235	1233	693	104	1024	93	69	873	794	1113	790	808	748	731	954	625	769	1034
ARHGEF6	448	197	332	33	1298	403	726	310	197	174	140	233	807	180	257	223	644	373	722	857	1876	509	1562	374	549	184	155	103	167	110	111	57	221	127	365
ARHGEF7	815	1179	507	582	1595	1395	1822	1047	1143	1601	1286	1579	1768	1095	1641	726	990	1182	1769	1559	1525	1415	1446	572	1328	1458	1112	1240	1206	1347	911	945	996	1031	1988
ARHGEF9	414	254	162	76	784	759	615	475	451	601	475	622	1217	871	337	392	312	395	810	564	1270	325	339	99	363	703	583	484	505	601	273	594	365	335	570
ARID1A	1653	1256	808	740	3401	1508	1997	1162	1459	1949	1844	1602	2224	1615	1826	1008	1663	2223	2250	1668	2637	1779	2015	589	1804	1485	1903	1520	1416	1569	997	1539	1243	1363	1678
ARID1B	1114	1064	508	175	1749	1833	2306	1304	793	991	1111	888	1872	1518	1175	609	952	1009	2552	1581	2064	1218	1280	228	1467	1300	1043	1007	1019	1038	643	897	786	725	1235
ARID2	684	995	335	234	905	586	679	570	557	528	730	689	735	613	716	965	504	638	962	588	660	603	585	232	740	565	668	572	537	621	333	553	468	491	897
ARID3A	34	27	6	16	195	413	445	190	53	70	66	82	261	91	125	11	191	182	274	174	90	191	236	98	150	103	33	41	58	53	66	53	53	61	113
ARID3B	204	265	98	232	559	352	574	244	274	360	425	373	367	185	525	99	284	438	409	451	311	342	306	159	385	298	468	378	396	358	268	321	282	292	479
ARID3C	0	1	0	0	3	6	1	0	8	8	3	2	0	0	5	0	0	0	1	0	4	1	3	0	1	1	1	3	1	0	0	1	1	0	3
ARID4A	508	1068	383	188	869	594	722	541	481	597	673	720	788	534	587	966	362	688	979	620	833	518	598	162	741	532	293	610	511	547	426	442	458	556	870
ARID4B	1150	1281	681	445	1475	1029	1163	781	674	728	795	1015	1261	762	1041	1210	701	1128	1307	1117	1764	910	1290	671	1235	841	495	789	686	659	642	627	701	713	1018
ARID5A	12	4	5	78	729	262	354	167	125	104	138	175	353	26	439	0	693	268	315	565	1369	545	1109	1817	474	86	89	73	102	100	88	70	136	92	307
ARID5B	837	969	365	24	1279	426	624	297	305	340	324	410	675	423	339	488	1832	689	745	669	2358	904	3304	674	1152	543	445	294	332	315	113	332	298	226	708
ARIH1	1421	2014	739	502	1500	957	1158	933	1031	1057	1061	1435	1328	1134	1319	1968	1095	1315	1267	991	1707	1313	1332	439	1224	1090	1196	1054	1021	1140	930	1153	844	841	2296
ARIH2	778	916	721	377	1438	1042	1255	811	990	1216	921	941	1146	819	967	867	975	914	1329	1364	2233	1240	1412	744	1006	1002	664	960	859	1070	664	1132	824	822	1966
ARL1	1513	2991	640	383	1888	1878	1386	1534	1222	1189	1055	1405	1947	1363	2113	1998	1761	1637	1764	1458	1993	2197	1526	352	1866	1992	756	1075	1172	1153	972	1407	893	650	1747
ARL10	8	2	3	0	42	4	7	5	4	3	1	2	9	2	3	4	26	9	11	12	75	19	49	7	7	1	12	1	6	4	1	2	6	1	8
ARL11	64	7	63	5	152	83	119	142	13	35	54	28	139	40	29	18	101	50	79	167	71	50	179	141	85	22	30	57	55	21	24	36	38	29	21
ARL13A	2	0	2	0	5	2	4	3	5	5	3	4	5	2	8	2	0	2	6	1	5	7	4	1	4	0	4	3	6	2	1	1	3	2	4
ARL13B	91	46	16	11	136	118	96	70	65	49	39	54	132	73	64	77	146	68	125	124	242	176	270	67	128	72	59	47	43	42	41	37	55	36	256
ARL14	1810	1424	957	1981	672	4829	1505	1358	848	1294	1846	2279	1410	4187	1247	1646	285	849	3635	1109	11	627	8	16	1156	1325	338	543	819	886	832	1074	537	701	986
ARL15	249	317	433	299	360	400	418	244	389	543	420	813	509	350	319	627	288	424	554	345	398	303	360	63	310	491	549	223	431	506	455	400	223	165	818
ARL16	114	157	90	129	446	251	441	405	273	356	272	371	372	143	364	65	272	283	438	657	523	386	367	374	289	269	161	292	301	221	233	285	222	241	386
ARL17A	28	13	11	42	106	25	81	39	35	74	38	118	61	28	66	27	94	40	45	82	107	36	40	38	71	60	34	35	28	48	16	41	63	93	96
ARL2	0	10	8	58	347	261	232	298	164	282	204	172	247	18	163	0	153	252	221	252	647	244	282	310	207	195	247	212	270	202	124	256	147	137	294
ARL2BP	852	1015	414	204	1187	865	775	827	635	669	569	564	828	571	903	1103	915	813	822	872	1826	1110	1390	409	993	734	403	668	555	647	532	530	590	529	970
ARL3	148	155	50	23	254	262	252	269	133	144	105	98	197	121	182	131	277	166	187	280	683	376	491	300	232	156	101	95	126	112	91	123	106	65	295
ARL4A	1138	2959	1712	1788	1075	2632	3141	3165	1501	1472	2075	1343	2333	2234	2214	3136	761	1387	3633	2525	395	1265	397	240	2220	1650	588	1105	1877	1837	1702	888	705	1191	1945
ARL4C	199	274	150	45	1097	709	635	223	150	129	154	253	591	131	388	150	456	397	1116	722	1217	462	1336	379	471	183	148	90	95	108	104	64	169	96	358
ARL4D	13	4	2	0	46	35	142	104	20	33	31	19	10	10	6	9	22	23	31	58	734	36	49	22	28	13	33	13	32	29	12	34	25	8	33
ARL5A	1743	1121	496	343	867	1875	1355	1538	835	668	630	1143	2278	1324	921	1186	772	786	1633	1267	833	1047	829	162	1878	1480	412	527	621	606	645	617	416	470	1418
ARL5B	2232	677	268	646	512	560	620	374	483	388	481	674	609	880	1311	1234	462	613	931	784	146	717	500	247	1133	597	423	252	289	376	381	469	195	364	798
ARL5C	0	0	0	0	1	0	0	0	0	0	1	5	0	0	5	0	0	0	0	0	2	0	1	0	0	0	0	0	0	0	0	0	0	0	0
ARL6	14	28	8	4	31	6	23	15	8	17	20	12	26	7	21	34	32	24	13	17	57	52	48	13	22	13	13	6	23	26	10	27	14	6	105
ARL6IP1	20605	7640	3857	2327	6792	3624	3720	3504	4232	4780	3939	5724	7100	4988	4818	9144	3264	5198	3702	3688	3067	4680	3039	853	5533	10441	4481	3590	5600	5176	3644	6160	2426	2689	5650
ARL6IP4	251	169	87	392	2512	3411	2171	2315	1363	1560	1375	1411	2416	1001	1545	109	1489	1633	2714	2012	2831	1932	1839	1498	1686	1677	1354	1225	1385	1322	999	1443	872	820	1698
ARL6IP5	3332	7161	4202	3129	6321	1764	2411	2320	4819	3983	2305	4600	3017	1208	6152	7782	2652	5569	1944	2277	4933	4139	3746	1199	3802	2814	2385	2806	4884	4212	4161	3634	2062	3715	4328
ARL6IP6	172	330	129	100	457	182	255	176	318	400	369	359	352	148	281	303	205	240	258	260	306	370	415	167	302	269	206	310	297	251	219	272	191	203	522
ARL8A	329	334	68	140	504	771	692	543	413	312	318	311	553	305	727	77	536	555	666	637	1134	604	752	473	518	434	385	287	265	233	218	340	276	318	490
ARL8B	2209	3535	1715	1478	2306	1933	1707	1648	1845	1813	1467	2098	1902	1324	2936	4231	1577	2241	1590	1475	2273	1941	1937	1136	2251	1652	1111	1490	1603	1889	1809	1714	1172	1470	2684
ARL9	4	1	0	1	2	3	1	2	3	1	3	2	12	3	17	15	9	3	4	2	31	7	15	3	3	21	0	0	0	0	0	0	2	0	8
ARMC1	658	768	400	191	677	652	564	618	520	493	470	545	861	515	569	924	473	431	620	583	858	606	581	120	689	591	318	423	525	501	379	568	407	340	775
ARMC10	182	718	273	130	757	289	375	345	468	609	467	567	392	234	391	760	341	466	300	385	798	747	570	198	392	395	408	538	519	544	380	591	380	307	1173
ARMC12	0	0	0	4	5	0	8	1	14	4	0	6	0	2	3	0	8	4	8	14	27	3	11	2	5	2	0	0	0	0	2	1	5	1	1
ARMC2	16	15	5	6	27	11	29	15	23	21	9	18	15	15	15	26	6	26	33	35	69	41	50	23	22	28	17	14	13	10	11	16	23	8	47
ARMC3	1	0	0	0	0	1	0	2	3	2	0	4	0	0	5	0	0	0	0	0	0	0	0	1	2	1	0	0	0	0	0	0	0	0	116
ARMC4	0	0	0	0	5	0	5	0	4	9	0	5	0	0	4	4	3	0	6	13	41	2	16	5	10	1	0	1	0	5	0	0	1	0	18
ARMC5	24	6	10	58	293	264	324	163	183	239	152	157	339	57	231	2	221	173	208	280	383	273	292	178	205	216	140	145	190	148	101	131	129	107	197
ARMC6	28	18	17	124	554	306	344	234	369	557	305	273	403	68	365	1	312	342	283	291	518	485	400	163	254	307	412	261	377	419	229	512	215	169	488
ARMC7	229	132	148	181	626	410	363	303	464	672	409	251	373	277	488	26	240	501	386	308	247	450	256	157	219	351	356	402	440	491	372	538	263	379	446
ARMC8	723	1052	446	215	794	596	600	448	562	531	650	577	713	463	730	997	456	696	662	598	1068	727	556	228	652	636	425	638	479	701	374	688	456	529	914
ARMC9	47	35	4	2	120	22	41	37	84	65	76	31	40	20	173	69	147	66	32	40	597	202	278	67	87	22	69	54	43	41	7	58	63	48	88
ARMCX1	64	43	17	6	158	107	119	187	74	98	56	86	78	55	106	74	122	109	142	186	979	247	300	84	124	58	44	44	40	58	40	40	80	62	106
ARMCX2	102	27	44	11	236	80	150	184	78	95	77	87	161	29	182	68	282	203	124	203	1124	281	672	190	248	104	58	35	41	53	33	40	114	63	108
ARMCX3	616	929	158	85	1303	497	771	620	641	555	582	751	971	631	1249	845	1193	971	698	972	2083	1529	1824	461	1078	951	358	516	457	420	284	495	510	445	1012
ARMCX4	70	135	47	18	211	151	232	168	106	232	133	255	137	95	133	80	123	107	357	328	772	167	252	53	167	158	94	134	122	126	87	59	169	153	142
ARMCX5	158	330	78	26	227	288	234	203	148	175	234	270	290	180	167	226	130	160	319	227	252	217	165	57	225	234	106	121	153	104	99	142	108	105	362
ARMCX5-GPRASP2	9	13	2	0	10	15	11	9	4	3	10	8	15	6	10	10	9	8	6	7	16	7	10	1	2	9	10	10	7	3	10	8	6	6	15
ARMCX6	195	290	113	22	508	174	267	234	194	205	154	208	306	198	306	157	306	339	208	411	753	405	540	341	340	270	187	209	117	175	72	153	173	170	308
ARMS2	0	0	0	0	0	1	0	0	0	1	0	1	0	0	0	0	0	0	0	0	1	0	0	0	0	0	0	0	0	0	0	0	0	0	0
ARNT	1199	1125	688	509	1457	1093	971	766	937	1113	1049	1380	1157	952	1268	1489	806	1280	1089	961	1452	943	1120	269	1098	830	928	958	959	1033	803	1066	791	787	1415
ARNT2	77	14	123	4	295	170	218	150	66	146	96	62	244	58	52	86	110	75	230	143	737	124	370	105	118	69	90	63	61	48	33	36	106	62	105
ARNTL	1042	593	263	142	351	325	799	551	872	359	492	709	607	521	245	309	224	271	440	790	503	421	307	230	682	665	92	324	605	438	441	421	277	344	421
ARNTL2	427	404	56	7	423	150	201	98	92	70	19	77	310	57	1144	220	906	288	265	327	267	1107	1058	289	709	391	16	34	29	42	31	57	50	36	502
ARPC1A	2788	2538	1212	2001	3454	3779	2731	2772	2699	2881	2328	3112	3387	3635	4084	1345	2201	3199	3331	2498	2151	3213	1502	826	2715	3844	2711	2221	2653	2716	2362	3307	1523	1824	3197
ARPC1B	699	595	340	1493	5844	5144	4707	3567	3253	2795	2720	2834	5103	844	6283	252	5041	4249	5147	4312	4021	6131	5912	5026	6219	4621	2984	1892	2721	2271	2360	2610	1359	1708	2988
ARPC2	7566	10659	5531	5145	9418	5567	5734	5217	7914	6657	5903	7371	7036	4386	11201	8652	6272	8053	5809	5407	7360	8437	7251	6507	7403	6486	5609	5033	6107	6444	5327	7320	3158	4421	6856
ARPC3	7151	9424	4388	3774	6629	3778	3793	3699	5503	4860	5301	5769	6129	3545	8964	6490	4267	5565	3824	4579	3095	7196	4330	5585	5903	5807	2577	3404	4443	4006	3941	4872	2515	2992	4715
ARPC4	1940	1568	1190	1730	3625	2219	2285	2024	2702	2459	1967	2574	2569	1303	3906	1568	2046	2672	2016	2311	2521	2849	2057	2228	2629	2538	2502	1786	2178	2066	1951	2313	1475	1805	2389
ARPC5	6402	9150	5041	4856	6544	4030	4376	4079	5928	4707	5071	6951	5496	2562	8097	8999	4618	5951	4330	5628	3440	5792	4980	3223	7200	4922	3142	4182	5020	5104	4744	4917	2875	3678	5126
ARPC5L	711	791	306	342	1262	635	525	484	787	815	524	756	814	558	1063	562	928	871	513	729	772	1290	898	722	808	818	619	503	639	609	500	837	455	480	715
ARPM1	29	62	8	2	18	18	21	3	17	23	14	11	26	14	24	26	14	20	32	8	31	35	30	7	26	9	13	7	9	11	11	22	7	2	37
ARPP19	2103	4107	1180	604	2968	2302	2008	1549	1837	1920	1371	1834	2460	1427	2312	3036	2050	2391	2529	1819	3949	2764	2619	503	2484	1990	1968	1595	1636	1952	1361	2111	1197	1121	2820
ARPP21	1	0	0	0	0	2	1	5	4	3	2	1	1	0	5	0	0	0	0	1	34	0	0	1	4	0	0	0	0	0	0	0	0	0	0
ARR3	8	12	1	3	4	3	19	6	7	25	1	18	19	4	5	3	1	9	13	47	6	8	6	0	16	15	3	9	4	6	4	2	4	12	5
ARRB1	619	1174	1540	1320	1974	1136	1411	1235	1716	2795	2076	1687	1268	1330	1147	876	1135	1925	1474	776	2228	1195	1445	787	856	1074	1740	2761	2586	2909	3673	1537	1016	1846	2471
ARRB2	1281	162	187	151	936	1089	1153	960	334	230	286	355	1151	947	385	137	899	575	1133	1194	1184	676	1514	4278	817	906	490	355	356	241	330	308	348	282	607
ARRDC1	83	81	20	1019	1289	948	1293	964	1364	1597	1160	1352	993	195	2004	31	756	1185	1001	1213	675	1477	581	632	1195	1131	1007	1077	1021	1035	871	802	672	721	1259
ARRDC2	514	697	285	394	1027	547	785	414	606	534	575	783	670	450	938	223	1267	750	929	1291	1090	969	1920	1052	994	460	381	429	607	365	547	484	420	503	932
ARRDC3	779	2590	810	390	1444	460	599	1303	628	780	313	1687	1344	288	1913	1268	1689	1008	751	699	2135	2005	2206	376	1064	524	253	674	764	884	693	463	929	679	1293
ARRDC4	1501	2600	1317	1992	1975	554	1188	1233	1747	2138	2161	7008	935	661	3015	3036	697	1482	804	1403	821	1475	336	153	1747	1387	1665	1947	1486	1318	2056	4130	2651	1199	2247
ARRDC5	1	0	0	1	8	2	4	5	1	6	1	1	2	0	8	0	5	3	7	13	15	3	13	8	6	0	1	1	0	0	0	0	10	0	0
ARSA	121	46	37	1233	1641	1184	1885	1181	1682	1757	1313	1554	1336	348	2436	12	1705	1923	1185	1893	1170	2102	1426	810	1985	1430	1451	1174	1133	1345	987	1181	882	1359	1179
ARSB	238	111	80	25	374	153	150	99	104	122	139	133	83	75	175	218	462	248	232	156	456	391	635	163	251	75	131	123	92	145	52	69	114	93	264
ARSD	1301	2249	421	218	1937	2053	1722	1475	1559	1529	1417	1263	1410	1530	1166	1184	574	1692	2106	1592	528	1295	390	159	795	1151	2594	1338	2426	2634	1646	1633	1075	733	1524
ARSE	124	263	52	35	1019	806	542	459	481	644	325	377	472	367	492	164	173	644	550	371	61	781	22	3	188	341	1344	420	796	848	559	807	264	289	655
ARSF	0	0	0	0	0	0	0	0	3	2	0	1	0	2	2	0	0	0	1	0	3	2	1	0	0	1	0	0	0	0	0	0	0	0	1
ARSG	16	3	9	4	38	25	30	21	22	5	6	24	30	2	30	7	57	34	53	43	147	58	106	46	11	11	22	16	14	25	6	0	12	14	38
ARSH	0	5	0	0	0	0	0	1	0	3	1	0	0	0	4	0	0	0	0	0	0	5	0	0	2	0	0	0	1	0	0	0	0	0	1
ARSI	8	2	0	0	34	4	14	10	24	21	11	4	0	3	27	0	73	44	18	11	148	45	243	24	32	14	18	3	4	5	4	10	15	15	10
ARSJ	46	123	0	0	65	8	59	22	17	11	42	18	14	6	160	89	182	46	58	83	111	133	308	55	60	15	10	129	7	49	6	24	62	100	13
ARSK	39	34	16	2	115	38	76	59	56	52	33	46	43	38	56	66	69	78	64	58	205	113	151	26	50	58	39	43	30	56	16	63	42	31	186
ART1	0	1	0	1	1	0	0	0	10	6	1	2	0	0	5	4	0	3	0	0	1	0	1	0	0	0	1	0	0	0	0	0	0	0	0
ART3	3	11	0	1	76	4	5	12	26	21	12	4	0	6	91	49	25	34	2	1	15	265	26	0	13	21	3	1	8	3	0	2	4	7	10
ART4	0	0	0	1	11	2	2	1	2	1	0	0	1	0	1	0	0	0	7	9	55	1	19	0	16	0	0	0	0	0	0	0	0	0	0
ART5	0	0	0	0	3	0	2	3	4	3	0	4	0	1	2	0	0	1	4	0	8	0	1	8	1	0	0	1	0	1	1	0	0	0	0
ARTN	0	0	0	130	27	0	2	3	45	14	20	12	0	0	38	2	20	16	0	5	33	21	3	5	1	1	66	25	1	4	1	10	7	30	14
ARV1	172	454	230	103	423	317	326	293	426	601	497	450	335	248	341	529	230	287	301	327	472	388	242	108	300	269	229	389	461	452	366	596	322	274	455
ARVCF	0	0	0	15	172	93	134	150	88	115	86	59	66	1	133	0	79	85	107	166	514	177	89	44	108	78	32	94	48	56	21	94	94	43	60
ARX	1	8	0	0	3	4	1	27	4	2	2	7	15	1	3	3	1	0	5	9	7	2	1	1	4	6	0	3	1	1	0	3	3	2	9
AS3MT	0	0	0	0	0	0	0	0	0	1	0	0	0	0	0	0	0	0	0	0	0	0	2	0	0	0	0	0	0	0	0	0	0	0	0
ASAH1	2740	5513	2281	1110	3735	3560	2859	3174	2529	2612	3477	3327	2638	2365	4217	5431	2394	3339	3684	2379	3551	3313	3432	1257	2606	2259	1710	3067	2642	3285	2336	2373	2348	2211	4481
ASAH2	5819	22	11	1	18	5163	629	1207	15	10	5	2	8948	9373	17	15	13	4	4519	167	5	8	6	3	509	3468	7	6	0	9	0	2	2	1	18
ASAH2B	8	2	1	1	3	20	4	1	8	9	10	0	27	8	3	2	2	2	10	5	13	3	4	1	1	10	3	1	1	2	0	0	5	3	9
ASAP1	516	451	216	112	804	426	641	346	278	172	212	265	393	209	429	248	1090	523	744	645	1231	733	1952	594	673	289	280	144	180	192	153	133	243	157	739
ASAP2	1307	4006	1162	1541	1899	1543	1458	1286	1941	2181	1844	2776	1213	1080	3025	4064	929	2325	1412	881	1050	1600	511	182	1620	1553	2354	2133	2071	2958	1735	2367	1179	1764	2412
ASAP3	50	169	142	296	691	97	251	166	1203	1055	668	1698	98	22	684	268	436	891	116	251	601	500	507	187	239	194	1022	564	959	741	1263	1270	421	530	890
ASB1	151	255	173	116	811	482	480	334	390	525	503	581	448	168	430	181	449	406	532	492	1276	614	827	231	465	355	470	434	382	460	335	379	414	324	578
ASB10	0	0	0	0	0	0	0	0	4	2	4	2	0	0	4	0	0	0	0	0	0	0	0	2	1	0	0	0	0	0	0	0	0	0	0
ASB11	0	0	4	15	4	0	0	0	5	6	8	29	0	0	8	15	0	1	1	0	0	0	3	1	1	0	6	2	11	9	9	3	0	5	11
ASB12	2	2	0	1	7	2	1	0	1	21	8	11	0	0	1	4	2	1	2	4	5	4	2	1	5	1	13	3	3	7	9	8	6	2	11
ASB13	757	523	488	439	514	1834	1698	1957	1117	1478	1093	1041	1955	1375	585	277	378	593	1699	870	575	502	357	162	1037	1240	760	732	1534	1576	1304	1054	392	473	1198
ASB14	44	139	43	13	85	120	131	60	61	85	63	79	66	67	58	134	44	60	147	64	124	63	14	28	77	64	84	84	68	129	43	85	53	44	174
ASB15	0	0	4	0	1	0	0	0	3	4	0	3	1	0	1	1	0	0	1	0	0	0	0	0	0	0	0	0	1	0	0	0	2	0	0
ASB16	12	6	7	7	71	40	64	46	29	71	21	41	52	12	39	2	43	37	66	63	124	34	24	9	40	48	26	26	43	39	15	34	43	63	39
ASB17	0	0	0	0	0	0	0	0	3	1	0	0	0	0	7	0	0	0	0	0	0	0	0	0	0	0	0	0	0	0	0	0	0	0	0
ASB18	0	0	0	0	0	0	0	0	1	1	0	0	0	1	0	0	0	0	0	0	0	0	0	0	1	0	0	0	0	0	0	0	0	0	0
ASB2	74	19	41	43	304	322	521	228	118	78	50	94	504	40	101	9	47	184	393	455	3334	143	171	49	141	107	113	58	69	66	50	48	84	83	171
ASB3	5	1	2	0	19	8	14	18	13	10	14	11	9	3	11	8	12	15	6	16	21	10	22	10	18	10	8	5	13	3	8	7	12	8	22
ASB4	0	0	2	0	0	6	3	3	3	2	3	0	10	7	0	4	1	0	4	2	0	2	0	0	5	6	0	0	1	6	0	0	4	0	6
ASB5	0	0	0	0	1	0	0	3	4	2	2	5	0	0	0	1	0	1	0	0	171	0	0	0	2	0	0	1	0	0	0	0	0	0	0
ASB6	156	133	86	251	880	574	678	520	615	715	531	545	688	247	640	47	522	690	584	687	843	719	471	492	625	557	561	538	571	446	373	491	406	468	785
ASB7	476	586	644	693	1077	395	365	278	1158	833	723	1086	464	274	1209	1429	370	1119	367	325	477	625	360	71	416	410	641	474	676	775	627	908	325	515	1067
ASB8	1003	1197	619	318	764	721	746	688	610	687	660	763	883	682	842	889	512	695	767	660	1052	678	473	192	702	835	447	632	739	749	526	692	416	458	970
ASB9	15	4	4	6	20	15	28	21	14	17	21	15	21	0	40	43	38	13	14	34	45	59	68	45	47	18	5	33	20	22	7	15	12	31	121
ASCC1	570	665	271	167	552	429	416	386	301	335	302	537	510	468	415	485	422	451	511	395	774	529	435	239	595	526	275	249	337	366	316	382	243	190	645
ASCC2	923	775	426	817	1764	1433	1513	1052	1532	1906	1212	1707	1310	891	1751	465	1142	1706	1498	1227	1252	1622	954	583	1129	1167	2015	1228	1804	1660	1537	2040	972	1078	1739
ASCC3	1103	1259	295	147	1153	701	851	429	541	558	420	414	993	619	1106	994	1000	854	883	776	901	1313	1082	306	953	836	548	433	383	396	279	559	420	219	1109
ASCL1	0	0	0	0	7	1	1	3	2	0	1	0	1	0	12	3	0	0	1	5	20	2	0	3	0	0	2	1	0	1	6	2	1	2	4
ASCL2	0	1	0	0	137	73	74	76	22	116	83	30	87	0	34	14	19	47	57	56	10	109	39	46	13	69	66	73	53	49	4	46	109	47	76
ASCL3	0	0	0	0	1	0	0	0	1	1	1	2	0	0	6	0	0	0	0	0	0	0	1	0	1	0	0	0	0	0	0	0	0	0	0
ASCL4	0	0	1	0	1	1	0	0	0	0	0	2	3	0	0	0	0	0	0	0	4	0	3	0	1	1	0	0	0	0	0	0	0	0	0
ASF1A	175	404	191	102	559	274	328	366	252	260	285	277	484	213	263	595	311	331	341	334	573	352	312	94	251	270	149	439	258	368	162	255	374	346	566
ASF1B	78	57	40	19	572	158	170	89	192	342	147	94	260	41	260	144	254	217	68	172	75	548	289	143	131	194	271	198	230	195	42	336	94	134	343
ASGR1	1	0	0	9	21	15	35	11	7	4	6	5	18	0	9	1	34	21	35	49	20	28	48	89	18	23	7	1	10	0	0	8	0	1	3
ASGR2	0	0	2	1	16	10	8	6	8	7	1	4	7	1	16	0	28	9	5	3	10	28	45	111	11	1	6	0	0	0	0	5	0	1	8
ASH1L	1396	1884	824	790	2534	1632	1648	1061	1680	1837	1441	1769	1575	1136	1868	2816	896	1689	1965	1112	2428	1412	1258	260	1212	1287	3008	1646	1881	2068	1489	1937	1208	1416	2412
ASH2L	629	787	544	347	961	809	897	686	517	738	779	771	1081	526	753	777	628	647	869	733	1069	564	627	320	648	852	622	548	703	824	533	812	411	475	953
ASIP	0	0	0	0	1	3	0	0	0	3	0	0	0	0	2	0	0	0	4	1	1	0	0	0	0	1	0	0	1	0	0	1	1	0	2
ASL	443	244	188	1671	3097	2083	1696	1739	3104	2870	2655	3143	1526	1066	4465	63	2232	2698	2161	1727	766	3372	576	426	1830	2491	2828	2045	2835	2258	2186	2156	1318	1447	2752
ASNA1	247	144	104	328	1109	640	642	502	717	805	620	683	686	405	1005	37	691	916	598	620	891	1045	734	587	710	598	1122	582	870	746	607	845	427	459	839
ASNS	116	316	280	119	613	146	388	206	228	345	284	276	360	91	244	384	588	441	277	456	922	662	370	261	253	266	263	236	192	256	192	290	263	217	3455
ASNSD1	609	1169	457	108	807	339	528	484	382	542	467	512	830	631	508	771	560	576	396	558	1201	670	885	268	705	624	209	425	415	399	334	464	270	253	1067
ASPA	69	2	8	2	19	453	512	563	36	82	15	61	218	275	10	44	4	26	385	234	132	19	14	3	191	135	17	15	46	18	61	22	17	8	50
ASPDH	10	1	1	0	1	44	35	51	13	9	3	10	92	59	10	0	2	0	17	14	21	14	4	2	36	25	0	7	1	1	2	0	8	2	5
ASPG	0	1	22	135	43	9	43	3	12	250	8	13	11	0	31	0	23	12	6	8	1	14	7	14	2	8	1070	821	193	47	72	1475	263	364	12
ASPH	1259	8108	727	456	3395	1741	1432	1437	1964	2192	2240	2420	1755	988	6010	3711	3424	3919	2103	1541	3324	6527	3014	579	3332	2919	1599	1853	1645	2256	1269	2417	1286	1071	5618
ASPHD1	2	0	0	0	25	18	27	27	22	28	14	13	52	5	14	0	96	23	13	20	29	47	142	50	43	25	2	6	17	7	3	8	2	7	84
ASPHD2	210	351	29	51	302	60	136	26	131	66	133	126	133	17	688	128	409	251	100	237	144	477	372	116	231	253	36	106	74	90	66	45	82	78	158
ASPM	190	178	62	3	689	53	203	44	300	248	79	129	273	27	263	538	305	285	45	271	70	508	561	142	328	302	243	99	228	135	23	336	125	148	700
ASPN	49	15	11	2	59	135	231	437	25	45	51	19	117	21	35	129	97	35	120	116	1914	48	441	244	168	89	66	41	17	133	6	86	16	11	11
ASPRV1	79	45	25	22	19	87	100	85	8	33	20	52	95	74	56	8	35	26	77	52	44	39	62	30	40	80	16	31	34	28	59	23	17	27	24
ASPSCR1	15	6	3	112	427	648	663	492	276	384	192	250	515	93	324	0	365	315	603	535	468	379	366	302	341	442	188	233	222	208	158	230	175	160	317
ASRGL1	53	98	80	22	581	33	53	35	286	174	108	153	98	0	1045	341	437	317	50	157	164	1489	199	59	292	114	213	224	124	117	45	141	153	223	146
ASS1	6033	5985	4622	29604	50756	9032	10574	7832	24679	12746	9092	13982	4609	7739	61435	5643	20789	30781	4805	7112	2665	43500	1300	1551	10601	3293	6225	6725	10176	6069	9672	4094	2557	5679	9159
ASTE1	194	767	330	186	435	362	359	404	383	350	277	276	335	239	370	353	250	296	359	291	310	303	139	98	306	426	273	446	355	415	333	369	332	295	519
ASTL	0	0	0	0	9	1	3	0	8	9	7	4	4	0	1	1	0	1	3	2	4	4	4	8	1	0	1	1	2	5	1	0	1	4	1
ASTN1	11	1	0	0	19	22	24	21	9	8	0	6	19	2	11	1	0	1	8	4	228	2	2	3	9	2	1	0	1	1	2	1	6	3	3
ASTN2	46	55	9	21	69	195	132	128	57	98	53	75	140	96	46	30	41	72	190	124	258	64	78	15	67	75	86	60	37	76	38	53	79	51	107
ASUN	269	492	197	51	426	165	237	171	276	320	185	182	363	188	311	487	356	291	177	246	382	551	456	108	235	269	172	243	301	274	142	289	155	133	821
ASXL1	900	629	405	137	1743	1137	1924	1083	554	723	604	811	1676	1234	550	352	1099	734	1328	2048	2245	1041	1688	803	1301	998	726	686	638	685	323	635	635	544	1241
ASXL2	514	778	234	223	849	539	548	266	529	500	456	661	575	352	724	776	445	703	622	352	683	579	604	73	562	416	1018	448	618	714	469	593	433	389	882
ASXL3	3	16	15	81	90	14	51	36	67	41	23	82	9	16	43	11	16	68	5	21	37	32	7	0	49	6	21	16	67	84	76	41	6	8	106
ASZ1	0	0	0	0	0	0	0	0	7	3	0	0	0	0	4	1	0	0	0	0	0	0	1	2	1	0	0	0	0	0	0	0	0	0	0
ATAD1	724	1550	674	548	1327	556	648	559	1111	1066	1013	1550	769	516	1114	2128	627	1047	682	677	1249	1025	770	170	751	696	707	1009	1210	1321	761	1201	607	723	2224
ATAD2	334	249	179	59	827	278	299	187	294	237	196	164	527	184	436	682	427	354	231	328	304	690	716	164	474	307	220	211	231	199	116	273	169	130	1197
ATAD2B	498	459	279	255	625	504	665	420	488	572	415	642	676	507	567	646	265	310	755	536	411	365	418	124	599	524	412	370	432	424	339	357	350	318	585
ATAD3A	9	1	3	57	590	394	290	239	367	444	177	232	338	24	402	2	389	320	332	332	390	772	456	255	239	400	416	211	230	251	116	367	236	159	550
ATAD3B	4	2	0	86	471	250	374	281	338	391	222	338	334	22	274	1	389	267	277	527	548	557	413	346	302	361	140	201	182	128	98	202	218	181	465
ATAD3C	3	3	0	0	13	10	30	81	7	10	9	16	16	1	9	0	58	23	16	24	98	25	30	26	16	9	11	4	0	14	4	3	7	5	23
ATAD5	50	37	32	12	196	64	89	18	67	114	40	49	94	29	73	130	70	66	89	105	56	119	104	38	71	48	66	47	69	38	16	97	73	49	185
ATAT1	36	80	19	50	174	137	198	155	143	229	137	213	199	83	138	69	85	95	152	239	208	136	139	89	119	218	57	144	112	85	66	106	144	101	121
ATCAY	0	0	0	0	8	17	21	12	4	4	0	0	0	2	6	0	0	0	0	1	202	0	0	2	0	1	1	0	2	2	1	0	1	1	0
ATE1	367	644	274	253	446	299	381	308	451	464	565	955	387	318	433	893	182	453	355	215	335	273	179	35	365	295	427	676	641	909	542	494	350	307	900
ATF1	420	561	391	169	641	380	481	344	429	432	386	380	545	343	380	748	291	368	457	488	497	431	391	96	326	341	238	410	547	578	468	482	330	283	803
ATF2	816	1173	672	439	1105	544	674	586	959	895	744	1217	908	562	1022	1576	750	983	648	789	1082	1073	965	253	961	793	639	603	825	843	733	845	522	509	1235
ATF3	3336	528	298	3901	1641	932	1657	605	582	410	5230	3395	978	14655	4192	2137	986	2066	4601	832	2636	1524	529	808	1145	637	255	412	199	297	234	1067	2761	310	573
ATF4	4549	7044	2615	1850	4875	3877	4917	3420	4362	4070	4677	4189	5117	5515	6056	3519	5932	4881	5275	5696	9739	8358	6561	4570	4905	5348	3751	3230	2930	3060	2413	4374	2567	2932	5459
ATF5	657	245	120	110	698	1276	889	679	335	365	300	397	1086	489	540	149	1260	448	1140	529	872	838	1057	1044	857	1037	449	286	345	240	258	264	320	274	1301
ATF6	1412	1969	515	328	1397	1332	1116	924	1014	1045	851	1318	1257	925	1476	1688	1129	1117	1318	932	1485	1487	1253	492	1388	1148	993	852	1029	1203	910	890	790	752	2205
ATF6B	615	484	369	591	2746	1246	2138	1110	1654	2051	1675	1883	1848	831	1880	372	1317	1662	1594	1908	2192	1983	1753	620	1621	1442	1769	1962	1893	1803	1274	1679	1370	1397	1968
ATF7	489	1037	343	184	1060	486	748	511	526	653	697	692	621	368	739	877	605	711	623	526	1543	726	719	203	619	525	890	516	593	653	385	636	516	485	992
ATF7IP	583	544	282	98	1117	462	558	285	372	421	349	309	627	354	449	476	456	628	626	453	969	577	791	273	430	388	675	357	388	343	247	488	386	286	949
ATF7IP2	112	356	118	34	248	41	107	44	128	114	83	160	248	68	94	130	145	154	110	178	235	185	203	104	200	321	51	55	89	57	75	85	80	43	176
ATG10	93	99	39	7	109	95	83	60	88	90	81	78	88	80	129	123	57	110	99	92	112	118	99	58	86	80	59	48	64	80	20	90	50	55	67
ATG12	1085	1326	509	459	930	808	905	838	761	751	567	948	1072	634	905	1132	659	730	984	1110	1001	797	828	407	1173	989	325	603	623	673	620	497	513	543	1154
ATG13	1748	1528	638	787	2080	1836	1773	1430	1275	1397	1567	1389	2156	1640	2131	890	1525	1986	1908	1306	1950	1704	1706	744	1735	1747	1555	1171	1290	1360	952	1118	831	1015	1969
ATG14	399	1286	474	405	674	375	505	499	524	650	471	876	525	336	557	630	288	634	548	501	794	437	383	185	553	491	261	497	452	595	498	364	411	492	714
ATG16L1	1159	1460	442	364	989	866	854	636	851	982	700	622	874	880	932	577	558	698	916	890	945	1009	589	229	1037	978	867	840	728	876	543	716	563	612	889
ATG16L2	66	43	25	107	624	315	657	380	431	484	410	510	486	187	330	5	575	364	496	1023	756	539	1033	1379	629	286	93	374	244	205	146	268	390	455	319
ATG2A	139	39	34	1252	1707	1048	1083	630	1110	1290	1053	1400	1055	231	1911	24	799	1371	894	1141	931	1303	746	673	1219	734	1229	788	853	1001	676	970	492	936	870
ATG2B	756	1243	562	273	1026	1047	1434	833	628	999	947	1054	1295	784	992	954	850	890	1396	1202	1084	993	1036	268	1122	986	627	654	739	730	828	551	529	653	1351
ATG3	974	1195	496	242	1174	993	820	828	768	857	779	977	1026	719	1160	1392	840	808	914	997	890	1180	1198	1438	950	992	349	676	858	841	676	842	479	555	1236
ATG4A	1371	1271	510	462	930	593	554	522	722	698	599	656	795	640	1186	1214	506	858	544	613	394	912	422	179	1035	917	293	434	503	650	484	488	369	405	566
ATG4B	204	153	119	671	1087	1328	1921	1001	1053	1612	909	1140	1564	665	940	63	703	782	1637	1602	1186	1038	945	614	1227	1336	921	1074	974	907	646	972	857	846	1112
ATG4C	155	187	182	16	287	140	255	171	173	190	100	185	302	143	135	197	228	184	177	212	432	237	329	67	199	181	95	147	166	133	125	215	146	98	430
ATG4D	73	27	45	745	1006	1367	1445	1093	1108	1324	1210	1282	1070	451	1164	28	454	836	1152	920	407	603	172	262	1079	822	1268	795	957	988	694	1011	542	749	976
ATG5	1406	2358	1032	571	1285	1195	1142	1152	1304	1357	1183	1441	1404	1058	1589	2283	766	1269	1150	986	862	1443	703	307	1190	1246	653	1035	1294	1459	1167	1299	765	884	1659
ATG7	718	896	398	338	1285	1209	1432	968	997	1248	1062	1310	1352	760	1201	675	1181	1136	1408	1072	1688	1365	635	813	1381	1155	820	859	1140	1098	1052	957	748	651	1529
ATG9A	850	570	359	680	2076	2147	2816	1726	1576	1974	1847	1887	2276	1547	1941	235	1236	1721	2238	1459	1501	1657	1392	480	2302	1949	2246	1857	1669	2142	1515	1728	1023	1485	2122
ATG9B	1	36	1	8	68	35	43	51	22	28	12	43	28	9	43	0	126	62	41	109	157	138	20	196	83	29	19	6	20	10	10	8	13	9	125
ATHL1	129	15	14	138	1163	984	2784	1838	413	318	356	471	1710	606	422	0	1071	602	1789	4531	2252	1074	1767	1936	1593	1181	126	250	298	106	189	318	352	308	574
ATIC	354	1321	497	109	1600	1091	794	593	803	1167	881	688	1239	507	806	1393	715	763	976	679	1325	1411	916	444	678	872	1167	931	798	998	509	1311	663	502	1882
ATL1	317	542	158	122	350	398	265	254	320	347	406	355	482	227	669	409	184	388	398	190	620	414	93	40	215	357	86	308	268	348	168	115	160	150	254
ATL2	1269	1116	418	257	1012	1429	1254	977	737	861	680	808	2366	1734	788	1304	584	681	1504	1180	2503	841	523	153	1150	1616	579	849	688	898	513	795	655	635	1079
ATL3	750	1027	247	254	769	294	322	212	586	462	506	545	242	213	921	909	481	759	336	278	405	690	418	227	586	394	675	482	408	555	366	533	270	324	666
ATM	368	445	907	54	3054	572	1041	446	355	427	252	434	1462	432	515	504	1145	755	904	1398	3205	1188	2588	448	1053	414	398	286	408	334	220	302	709	384	811
ATMIN	1193	2507	905	489	1200	1499	1227	1155	1031	1253	1096	1236	1482	1193	1004	1573	880	1106	1433	915	1397	1110	1234	285	1037	1129	1032	939	1201	1246	1034	1025	765	798	1638
ATN1	469	177	115	1251	2520	2080	2469	1500	2453	2202	2110	1775	1704	716	3355	81	1640	2590	2509	2158	5147	3308	2503	691	2216	1495	2739	1614	1635	1556	1057	1916	1158	1571	2533
ATOH1	11	2	0	17	333	182	676	97	176	212	238	171	159	0	553	31	118	271	156	613	1	216	13	0	278	159	166	171	151	200	107	166	106	99	187
ATOH7	1	1	0	0	0	7	21	0	1	3	0	12	16	8	1	2	0	0	7	5	1	1	0	0	11	8	4	3	3	1	10	1	0	0	1
ATOH8	17	1	1	21	76	51	101	154	48	28	54	104	18	10	54	1	51	127	128	115	399	143	94	92	58	40	53	55	34	27	20	24	46	55	64
ATOX1	771	172	109	243	615	1245	1119	1202	378	289	283	312	1334	1062	609	66	733	483	1064	898	665	641	942	1034	770	964	295	257	193	241	191	282	254	230	411
ATP10A	26	20	3	19	194	62	204	66	68	54	31	24	74	23	244	7	101	89	76	252	306	142	236	57	80	25	48	22	33	65	24	23	31	51	315
ATP10B	2828	15322	2271	8353	10083	1104	1085	471	9395	8002	8099	11574	2245	1535	20248	16129	3126	13452	1591	1743	44	10792	80	50	1519	2654	8775	5098	5888	6657	5938	5985	3423	4158	9280
ATP10D	540	182	210	32	345	337	444	185	255	206	182	212	398	302	432	400	360	266	393	357	630	530	808	134	341	293	119	122	176	114	89	67	175	85	356
ATP11A	1044	518	54	52	662	1225	1360	1983	201	236	144	202	1057	896	576	147	725	456	1320	938	744	916	1172	335	1047	930	482	141	172	140	102	294	177	110	1504
ATP11B	2982	4394	1208	1014	3551	1707	1978	1172	2879	2235	2868	3191	2634	1500	4522	5382	1619	2777	2208	1794	1617	2723	1317	334	2656	2206	1684	2715	1871	2626	1693	1822	1769	1899	3638
ATP11C	326	471	222	161	678	264	394	246	416	415	368	430	469	248	544	750	539	465	441	425	930	648	898	211	482	383	277	277	306	358	278	298	279	256	666
ATP12A	0	7	1	1	5	0	0	0	7	8	1	2	0	1	3	1	12	0	0	1	1	1	1	1	0	0	0	22	2	3	1	1	4	55	2
ATP13A1	203	110	89	380	1748	1221	1649	1091	886	1133	996	995	1410	497	1172	41	1310	1122	1507	1598	1472	1316	1333	605	1347	1104	1406	1063	987	1017	729	883	684	752	1493
ATP13A2	71	121	30	278	1500	866	857	519	957	914	760	484	770	148	1314	2	1020	980	1056	669	813	1781	912	458	586	809	983	811	707	770	584	962	599	794	982
ATP13A3	3652	4170	1173	618	3559	1826	1670	1015	2127	2336	2313	2148	1932	1340	4225	8124	3306	2751	1640	1678	1368	3873	3372	1385	3430	2040	2550	2801	1990	3319	1360	2408	1678	1526	4364
ATP13A4	5	4	23	21	199	5	10	35	88	154	128	222	6	0	102	153	17	134	14	26	13	49	7	5	17	36	73	151	171	182	144	100	198	95	67
ATP13A5	0	0	0	0	0	1	0	0	13	7	3	9	0	1	11	1	0	2	0	1	0	0	0	1	5	0	4	0	0	1	1	0	2	0	0
ATP1A1	67622	25484	16497	13077	35397	103587	77164	81068	40176	38137	38743	45141	66124	65388	50921	43333	21273	30066	102628	49307	8596	30556	6780	2249	67404	54798	71094	43273	45634	45899	25941	60914	22306	31330	23569
ATP1A1OS	16234	6625	4746	3144	8060	22170	16653	18196	9123	8534	8363	9912	14749	15237	11366	10481	4948	6477	22355	11143	2011	7258	35	544	15146	12712	14572	9180	9741	9766	5899	12851	5118	7153	5071
ATP1A2	6	11	5	3	53	118	155	286	53	97	47	90	28	54	16	32	0	64	145	114	4587	13	23	4	30	36	89	28	93	112	39	64	39	34	128
ATP1A3	7	0	2	3	78	48	64	90	23	16	7	7	46	17	21	1	5	13	18	12	924	9	23	6	15	14	5	0	2	2	2	9	8	5	49
ATP1A4	0	0	0	0	2	0	1	0	17	7	0	3	8	0	8	0	2	1	0	4	9	0	4	9	4	0	0	0	0	0	0	0	3	0	1
ATP1B1	22401	52703	14731	23866	15157	14696	9728	12852	20838	17013	16065	40467	10602	14187	35664	33307	9787	22794	13492	9243	3009	21211	388	164	16428	13215	9057	10989	19059	18471	21849	13323	6819	9513	22423
ATP1B2	14	2	3	3	48	45	77	81	12	21	8	41	48	15	34	6	24	60	40	34	541	23	87	26	17	20	31	13	14	18	4	9	39	27	68
ATP1B3	7078	6756	11018	8744	7928	4372	4837	6937	9820	6764	8765	12142	5955	4127	13388	25278	4484	7399	4476	4476	1848	5120	3263	2534	7425	5414	4664	11531	8462	8864	9618	6390	5474	9777	7728
ATP1B4	0	0	0	0	0	0	0	0	3	1	0	3	0	1	0	0	0	0	0	0	0	0	0	0	1	0	0	0	0	0	0	0	0	0	0
ATP2A1	7	5	3	17	44	34	63	45	54	64	41	23	65	19	64	2	34	15	52	90	30	44	27	44	63	50	18	30	20	35	13	14	22	31	53
ATP2A2	4869	8842	3017	5034	8966	6200	6787	4905	7529	6881	5907	10071	5324	3544	13568	9666	7679	8439	6341	5104	5486	9763	6275	1006	7059	5397	8896	6664	6827	8693	6002	8482	4009	4236	7781
ATP2A3	179	680	355	1125	11094	1538	3568	1198	5455	5024	5272	5382	4255	132	9782	245	5304	6294	1929	3968	5288	7459	3921	1634	3795	3232	6352	6452	4986	6045	3553	4158	5261	4321	3188
ATP2B1	5512	2976	1871	2453	2829	3580	2613	1835	4082	2889	2235	3725	4122	4615	3133	10421	1411	3414	3015	2132	1763	1854	1295	605	2283	3610	4248	3308	3044	3769	2227	6099	2049	2444	3339
ATP2B2	0	0	1	0	1	6	7	9	18	24	5	5	0	0	16	0	2	3	4	2	36	2	4	4	5	2	0	0	1	0	0	0	3	0	0
ATP2B3	0	0	0	0	0	4	4	6	2	8	1	4	0	0	5	0	0	0	0	0	74	0	1	2	3	0	0	0	0	0	0	1	0	0	0
ATP2B4	1032	886	328	120	2130	1131	1709	1485	531	688	641	764	1320	633	874	853	1957	1068	1578	1292	18010	1597	3334	765	1784	695	880	435	562	595	384	937	638	468	1234
ATP2C1	1571	5328	861	418	2512	1370	1476	1194	1423	1360	1856	1716	1627	984	4379	3152	1987	2704	1700	1549	1839	3480	1861	567	2001	1734	1309	2175	1438	1545	1087	1501	1242	1261	3044
ATP2C2	145	323	55	212	2309	364	501	338	1026	2279	1312	915	571	340	1453	178	611	621	369	910	10	1072	44	16	561	1051	1056	1892	1293	1193	558	1418	1326	1539	738
ATP4A	0	0	0	0	2	0	1	0	10	15	0	1	0	0	12	0	0	0	0	0	0	0	1	2	6	1	0	0	0	0	1	0	0	0	0
ATP4B	0	0	0	0	3	0	0	0	4	7	1	1	0	0	0	0	0	0	1	1	1	0	0	4	1	3	1	0	0	1	1	0	0	0	0
ATP5A1	17672	10437	6459	4283	16972	15314	9954	9147	14736	14906	11488	15474	16732	13377	13329	16153	8486	13109	12654	8435	12144	13223	6758	2781	9348	15269	16645	10357	15086	14748	9816	18406	8144	7860	13404
ATP5B	27328	21619	16709	13560	30093	18715	15432	12834	30581	33809	26815	34434	24153	18027	29223	37375	13541	24653	15826	11616	12406	20866	8188	4221	15532	21501	37237	19144	30004	29125	20351	36908	14253	17342	28957
ATP5C1	5892	5779	3241	2256	5297	4703	3581	3843	5858	6374	4554	6242	6386	4679	5125	7987	2613	4513	3950	3320	2938	4744	2009	1202	3990	5963	4626	4005	5473	5190	4331	6358	2795	2887	5204
ATP5D	11	1	3	388	1433	1498	1020	848	1184	1255	916	798	1466	89	1065	2	655	923	1090	729	912	996	526	494	575	1252	1556	814	1013	883	575	1334	645	790	1168
ATP5E	3	2	1	103	535	559	222	278	268	310	406	476	460	46	251	2	249	300	437	305	284	265	229	367	305	443	286	314	359	347	254	431	224	256	464
ATP5F1	5887	4414	3256	2253	6027	4411	3125	3444	6063	6546	4727	7073	5686	4169	4732	7933	3029	4792	3720	3524	3164	4568	2108	1279	3799	5617	4250	4213	6371	5817	4915	7471	2842	2815	5425
ATP5G1	1233	507	493	262	2560	1439	975	1139	2440	2642	1912	1994	1395	1040	1509	690	1011	1262	993	1181	1071	2107	592	496	965	1707	2714	1556	1929	1950	1016	2197	1346	1029	1361
ATP5G2	2441	1401	1332	620	4755	3996	3532	3445	2708	3349	3570	3236	4432	3589	2016	579	2413	2592	3483	3387	5263	3015	2481	2816	2223	3708	4017	2786	3170	3042	2324	3820	2437	2068	3794
ATP5G3	7288	4855	3487	2686	7690	6801	4422	4563	8112	8792	6125	7960	8296	5408	7738	9310	3644	6165	5310	4278	3198	5976	2109	1261	4608	7981	8805	5062	7402	6927	4741	9611	3685	3829	6162
ATP5H	3108	3387	1546	903	2758	2408	1969	2610	2380	2447	2021	2627	2681	2785	2232	3730	1598	2084	1907	1965	2434	2251	1277	1066	1960	2900	1932	1716	2206	1968	1818	2559	1330	1235	2500
ATP5I	250	196	147	507	1800	1966	1512	2290	2041	1480	1058	1323	1561	829	1344	178	871	1105	1227	1917	1456	1577	625	569	872	1504	1420	853	1359	1341	871	1447	1348	987	1399
ATP5J	2971	2794	2080	1007	2103	2116	1812	2474	2612	1933	1680	2466	2474	1715	2307	3711	1213	1639	1549	1826	2018	1881	909	941	2017	2482	1334	1420	1596	1761	1491	1965	1254	1263	1799
ATP5J2	1026	770	432	248	731	718	487	680	680	719	520	641	664	620	691	496	452	533	535	606	458	773	385	444	567	791	633	470	624	419	451	603	300	298	592
ATP5L	3816	2286	2280	1063	3827	2879	2190	2559	2897	3045	2744	3271	3450	3182	2898	2050	1818	2568	2352	2687	3146	2827	1778	1657	2493	2824	2834	2242	3037	2871	2485	3197	1723	1664	3495
ATP5L2	0	0	0	0	0	0	0	0	0	1	0	1	1	1	0	0	0	0	1	0	0	0	1	0	1	0	1	0	0	0	1	0	0	0	0
ATP5O	7072	3802	2343	1089	4941	4195	2969	3712	4001	4428	3195	4249	5758	5844	3625	5145	2131	3281	3430	3571	3650	3628	1731	1498	3292	5352	3854	3029	4040	3949	2763	4195	2232	2146	4551
ATP5S	109	152	76	98	165	217	119	172	190	241	150	179	215	146	227	137	90	146	146	183	189	160	96	70	139	196	149	143	179	164	198	151	115	51	292
ATP5SL	424	193	121	328	690	1695	1332	1232	608	769	637	653	1529	907	498	78	411	612	1409	785	804	536	476	286	756	1033	930	577	647	682	554	774	355	392	865
ATP6AP1	1366	1906	769	1056	3017	2172	2229	1970	1827	1757	1797	2196	1737	1367	2852	610	2081	2462	2112	1660	2579	2466	2382	1645	1971	1704	2556	2125	1894	1985	1661	1852	1364	1558	2318
ATP6AP1L	7	8	5	6	14	5	15	24	12	7	14	15	26	18	14	7	12	10	9	22	35	23	10	13	15	15	15	20	16	14	9	12	6	7	16
ATP6AP2	2310	4225	1886	1232	3086	2261	2024	2217	1913	2101	2071	2800	2123	1889	2796	4190	2350	2536	2216	2082	3793	2621	3198	933	2705	1842	1267	1998	2192	2406	2019	2236	1444	1404	3377
ATP6V0A1	2414	1859	504	870	1920	1810	2178	1895	1688	1399	1205	1968	2282	2296	1900	1091	998	1603	1713	1493	2090	1309	911	647	1609	2392	1831	1448	1418	1594	1572	1541	940	1126	1491
ATP6V0A2	642	554	332	337	797	847	783	544	581	692	669	505	942	742	545	696	473	562	828	732	533	570	622	193	578	728	420	568	461	788	604	546	395	500	858
ATP6V0A4	1	0	2	0	0	2	0	2	7	6	1	3	0	0	6	0	1	1	2	0	1	2	1	2	9	0	0	0	0	0	2	0	0	0	0
ATP6V0B	729	650	313	743	3386	1811	1669	1720	1818	1911	1702	1717	1560	989	2881	317	2022	2146	1628	1998	1527	2867	2258	2918	1912	1581	2333	1555	1437	1502	1189	1587	1145	1423	1684
ATP6V0C	280	235	99	1910	3316	2551	2131	1855	2506	2369	1852	1828	1935	253	3983	90	2102	2989	2293	1684	2242	3022	1857	1795	1811	1408	3477	1636	1919	1772	1684	2415	1125	1467	1799
ATP6V0D1	2053	1036	1294	3608	5913	3370	2809	2684	4658	4334	3962	4504	3018	1887	6465	609	3070	4888	3064	2561	2457	3884	2054	3125	3222	3041	5550	3083	3941	3892	3315	5510	1939	2955	3221
ATP6V0D2	27	40	71	29	43	79	41	48	57	20	56	68	15	24	112	25	14	113	34	22	0	62	4	2	10	6	71	38	60	26	57	25	59	37	186
ATP6V0E1	3425	4866	2613	1655	3716	3374	3353	3750	2943	2519	2222	2636	2978	2670	3970	3951	2458	3122	2810	3069	3842	3204	3505	2865	3124	2315	2524	2013	2457	2135	2425	2288	1481	1637	2606
ATP6V0E2	23	30	13	7	382	102	190	144	120	69	72	141	165	23	131	1	92	114	94	179	1214	193	142	99	251	73	78	81	66	71	30	86	64	45	203
ATP6V1A	1715	1948	1089	796	1980	1178	1179	852	1364	1388	1241	1834	1685	1119	1872	2942	1606	1899	1422	958	1316	1605	1823	513	1561	1415	1360	1448	1692	1630	1466	1746	975	1217	2485
ATP6V1B1	3	1	0	1	1	4	5	26	10	5	4	6	1	0	12	0	13	4	5	10	10	13	26	22	11	3	0	1	1	1	3	0	1	1	3
ATP6V1B2	7039	3512	1472	1020	2305	4382	4639	2998	1647	1597	1447	1947	4279	2948	3159	3277	3156	2315	4447	3222	2186	2738	3854	3328	3534	3360	1567	1380	1680	1532	1450	1396	935	1111	1876
ATP6V1C1	1012	1438	756	424	1146	1378	1315	969	891	993	912	1069	1391	770	1040	1735	1113	994	1331	904	1217	1250	1642	650	1250	988	636	793	1053	900	742	904	630	624	1391
ATP6V1C2	1803	3500	881	816	4204	1780	1670	1808	2177	1651	1291	1891	2078	1186	3474	2830	3428	2935	1809	1925	2338	5096	28	1016	2094	2607	1343	1513	1682	1744	1250	1818	1511	1349	2611
ATP6V1D	1956	3788	2166	1829	1838	1269	1343	1300	2393	1647	1570	2882	1883	1148	3278	4396	1241	1704	1117	1117	1151	1953	840	539	2055	2330	1279	1395	1948	2604	2228	2224	1203	1406	2017
ATP6V1E1	2022	3624	1896	1489	2463	1793	1543	1503	2000	1759	1769	2066	1667	1444	3056	3455	1506	2030	1535	1329	2579	1945	1633	1274	1705	1252	1384	1437	1661	1794	1434	2278	1190	1550	1995
ATP6V1E2	5	8	13	1	29	4	5	13	13	7	9	3	24	7	14	4	16	14	15	23	67	20	19	22	7	14	7	5	7	2	2	8	6	3	21
ATP6V1F	339	169	121	198	1093	824	893	833	542	520	500	550	874	357	755	63	740	749	690	720	1251	1120	1151	1365	787	540	577	406	417	416	308	362	339	310	616
ATP6V1G1	936	1653	853	749	2337	980	1192	1212	1294	1031	1044	1422	1420	691	2321	1503	1259	1640	1119	1613	2154	1859	1684	1157	1526	1057	701	1008	938	1145	948	1165	770	799	1406
ATP6V1G2	1	3	1	1	16	22	25	28	4	12	1	6	6	6	1	0	2	1	6	16	189	6	12	1	5	17	2	1	1	3	1	3	5	8	10
ATP6V1G3	0	0	0	0	0	0	0	0	2	3	0	1	1	0	1	0	0	0	0	0	0	0	0	0	0	0	0	0	0	0	0	0	0	0	0
ATP6V1H	839	1209	431	412	894	476	663	553	610	692	677	778	645	346	1028	1067	584	782	546	470	1123	699	662	257	657	557	437	630	536	670	485	517	467	510	872
ATP7A	550	479	106	46	411	343	357	233	223	246	238	300	430	484	421	400	263	310	409	326	405	421	406	97	335	525	258	309	208	252	240	230	225	191	451
ATP7B	1553	739	71	113	482	764	415	424	436	549	495	451	1566	1243	472	312	360	441	1041	394	141	372	122	23	522	1759	586	442	421	579	307	552	282	291	473
ATP8A1	525	6895	2080	3006	2152	2336	2009	1919	3246	4322	2565	6260	1812	826	2684	2987	1117	3673	2706	2146	1218	1393	720	181	2003	1638	2193	2270	3277	3270	3441	3168	2150	1878	4291
ATP8A2	3	0	5	0	19	9	6	10	13	13	8	10	11	2	4	4	4	15	15	2	96	1	6	2	5	0	1	1	4	3	1	2	4	3	5
ATP8B1	5737	13005	4640	6888	13660	7329	3846	3970	14019	12949	12782	19459	8174	3952	15138	21108	4802	15873	7117	3178	794	7527	876	217	5090	6594	11442	10703	13173	16285	10866	14065	6212	7415	14262
ATP8B2	3024	65	84	27	1128	343	517	332	160	148	137	238	2340	3768	271	69	847	477	520	718	2658	724	1741	330	569	879	205	102	179	140	67	79	338	196	425
ATP8B3	6	1	0	0	26	11	17	5	11	9	4	5	23	1	21	0	13	4	11	29	31	28	26	12	35	12	1	0	2	5	0	2	3	6	0
ATP8B4	73	122	54	34	151	86	166	93	122	114	59	105	103	52	82	89	50	101	173	130	205	101	137	74	123	48	45	62	41	39	54	12	40	33	149
ATP9A	3241	5414	2124	1686	3612	2487	3523	2873	3918	4671	5366	6842	2901	2348	4578	3731	1092	5017	2879	1922	2411	2107	461	79	3306	3310	5929	4175	4859	5535	4669	5130	2378	3272	7060
ATP9B	84	107	31	57	462	246	275	210	267	332	273	432	246	100	447	102	285	400	272	216	570	452	342	81	257	201	402	257	303	308	282	373	186	136	436
ATPAF1	638	984	584	166	768	729	671	586	606	853	890	801	818	625	477	1133	447	574	792	550	1169	651	379	178	566	518	703	834	1131	953	623	1164	518	493	1130
ATPAF1-AS1	0	0	0	0	0	0	0	0	1	0	2	1	0	0	0	0	0	0	0	0	2	0	0	0	3	2	2	0	0	0	0	0	0	1	0
ATPAF2	83	107	52	35	339	226	245	181	214	271	151	201	264	125	229	51	125	174	237	245	220	274	180	145	198	235	252	169	213	221	150	290	181	119	358
ATPBD4	59	119	45	5	108	103	90	71	71	85	51	71	105	59	80	147	51	75	136	90	94	76	100	25	96	109	78	70	71	84	60	72	59	52	116
ATPIF1	737	944	464	861	3030	2607	2568	2768	3020	3023	2248	2999	3386	825	2654	1236	1674	2499	2372	2734	1444	2503	1005	724	2242	3273	1792	2167	2582	2402	2045	3046	1840	2019	3073
ATR	295	355	168	61	781	220	303	225	375	414	178	292	363	134	493	583	510	412	353	335	749	724	751	284	360	324	304	201	360	239	159	453	342	178	721
ATRIP	47	40	25	2	165	71	95	59	87	105	62	78	130	30	77	36	112	82	63	118	244	185	180	98	76	76	48	49	55	71	34	81	58	45	94
ATRN	5591	837	374	352	1330	5505	3314	2791	794	1226	1248	1180	5254	6735	672	1028	876	744	4468	1801	1176	984	1498	223	2377	4900	1202	936	1072	1183	1039	872	757	709	1563
ATRNL1	11	0	4	0	10	19	22	32	11	4	2	5	15	3	11	2	0	5	6	3	75	32	6	0	5	5	11	8	2	9	2	10	1	0	1
ATRX	806	1103	441	126	1678	1020	1014	609	689	763	674	824	1294	541	890	1179	919	988	1294	920	2206	1161	1672	382	1017	863	772	777	623	632	433	705	708	582	2208
ATXN1	560	1204	447	254	870	709	852	604	520	781	853	960	657	500	709	711	555	771	948	519	1320	758	1094	317	872	616	1095	918	702	1122	596	576	670	802	1125
ATXN10	605	1286	506	119	1395	751	784	635	895	849	574	903	932	593	907	1447	865	870	747	857	2052	1439	1269	539	839	642	514	601	743	795	505	912	553	434	1268
ATXN1L	778	1196	576	494	1388	1396	1185	794	983	1047	1113	1402	927	755	1294	1109	827	1187	1535	846	1436	1069	1049	177	1075	703	1498	1037	1050	1288	1006	962	750	678	1561
ATXN2	324	494	183	171	604	289	451	349	395	489	427	516	413	364	481	392	288	496	359	397	775	502	417	159	367	359	588	367	338	393	204	408	339	313	547
ATXN2L	716	733	290	820	2419	1584	2878	1291	1342	1442	1188	1831	2103	953	1897	278	1646	1620	2067	2559	2504	2051	2005	841	2068	1408	1514	1280	1064	938	661	1123	1056	1166	2353
ATXN3	238	521	216	129	499	211	289	213	432	397	356	448	359	203	316	468	319	350	259	286	470	385	439	124	291	320	317	348	376	493	316	420	296	276	595
ATXN3L	0	0	0	0	0	0	0	0	1	5	0	3	0	0	0	0	0	0	0	0	0	0	0	0	1	0	0	0	0	0	0	0	1	0	0
ATXN7	953	923	488	651	1066	844	1374	634	858	895	698	1041	949	754	1743	1441	680	972	1224	922	919	1090	769	223	800	707	623	660	627	816	602	603	667	626	1102
ATXN7L1	173	236	81	33	243	216	248	222	130	174	127	197	219	233	193	133	123	129	331	234	354	120	148	47	190	168	109	125	119	146	98	94	116	129	175
ATXN7L2	4	6	1	27	75	31	99	34	53	78	60	38	117	22	55	1	81	39	28	123	134	60	118	70	71	65	30	48	45	27	26	29	46	21	50
ATXN7L3	1045	546	354	895	1917	1607	1605	1107	1543	1486	1431	1493	1614	1042	2172	290	1225	1789	1548	1515	1495	1769	1436	590	1663	1414	1673	1410	1388	1387	1099	1620	825	1179	1548
ATXN7L3B	1745	2770	1155	591	2674	2321	2301	1640	1698	2074	1898	2056	2760	1599	1546	1953	1190	1728	2400	1605	3251	1721	1556	207	1731	2641	1850	1601	2139	2125	1549	2043	1272	1371	5070
AUH	502	758	630	201	338	388	640	447	491	687	569	986	751	686	321	508	189	317	382	412	255	261	213	79	515	519	371	524	779	751	785	656	276	329	706
AUP1	1478	1059	890	1100	3123	2731	3554	2832	2125	2730	1891	2408	2351	2041	2226	351	1993	2123	2574	3268	2446	2930	1980	1719	2275	1974	2049	2265	2308	2213	1910	1942	1607	1640	2851
AURKA	440	337	170	90	523	100	198	80	318	326	246	281	379	198	458	495	268	325	78	182	93	554	288	112	321	426	292	235	312	285	159	363	199	201	1010
AURKAIP1	137	18	53	815	2045	1681	1309	1230	1619	1749	1222	1203	1487	362	1633	5	1166	1464	1233	985	1110	1717	998	1025	1239	1490	1464	966	1318	1204	862	1341	839	877	1405
AURKB	72	35	32	14	556	83	185	59	184	230	132	97	311	23	135	66	170	205	46	251	54	340	258	264	181	254	169	147	191	144	27	297	66	122	400
AURKC	10	4	5	5	11	25	15	13	12	6	17	26	29	13	16	8	14	11	31	24	28	11	21	9	12	11	10	6	10	5	7	6	11	7	15
AUTS2	173	1340	488	373	612	942	871	735	650	985	769	690	523	237	483	556	621	255	1087	580	840	462	524	159	879	392	778	988	867	950	583	619	626	682	662
AVEN	246	299	94	34	221	115	181	166	211	188	169	192	184	183	244	193	211	154	131	146	318	295	302	239	241	178	137	122	192	191	134	98	118	63	286
AVIL	44	172	346	317	410	93	111	79	526	972	265	221	90	68	740	233	127	231	65	110	88	343	150	109	48	41	250	272	412	349	339	196	325	420	441
AVL9	628	1193	386	372	755	467	480	278	774	777	743	850	472	387	1174	1382	378	839	461	320	229	675	280	89	487	384	828	808	685	824	579	808	447	539	1235
AVP	0	0	0	0	0	4	0	0	1	3	0	0	0	0	0	0	0	0	0	0	0	0	1	0	0	0	0	0	0	0	0	0	0	0	0
AVPI1	245	387	546	568	465	767	564	533	583	818	720	714	398	484	741	341	270	706	656	488	170	434	145	69	269	365	869	491	815	690	733	673	607	455	759
AVPR1A	7	0	0	0	8	5	12	23	6	3	1	4	0	2	12	2	114	5	10	9	67	20	153	3	14	1	2	3	0	5	0	4	5	0	11
AVPR1B	0	0	0	0	7	1	1	2	4	2	2	4	7	0	2	0	0	0	1	2	0	0	1	0	0	1	0	0	0	0	0	0	0	3	0
AVPR2	0	0	0	1	10	2	27	6	8	11	16	10	2	0	20	0	21	9	32	21	54	8	44	7	15	3	2	4	8	5	2	3	1	6	12
AWAT1	1	0	0	0	0	0	0	0	0	3	0	2	0	0	2	0	0	0	0	0	0	0	1	1	0	3	0	0	0	0	0	0	0	2	0
AWAT2	0	0	0	0	0	0	0	0	1	2	0	0	0	0	1	0	8	0	0	0	0	0	0	3	4	0	1	1	0	0	0	1	0	0	0
AXDND1	77	395	69	88	152	1	4	7	179	241	54	200	8	142	385	236	73	264	2	3	2	93	0	7	70	77	42	32	89	67	91	154	42	41	151
AXIN1	152	105	55	601	1048	903	857	518	1331	1544	1284	1049	864	224	1244	62	654	1217	915	603	832	945	606	278	665	851	1391	924	1312	1281	933	1334	574	738	1111
AXIN2	294	2440	137	119	1064	187	346	186	954	1048	1137	1142	279	252	1423	885	380	1604	745	473	419	869	88	21	327	378	580	600	308	592	239	729	517	448	181
AXL	347	118	70	26	415	626	538	521	194	176	247	308	145	172	402	151	985	449	860	385	2358	822	1562	420	404	149	418	168	162	162	113	84	342	236	704
AZGP1	365	1239	32	19	237	343	437	372	57	222	145	136	911	402	612	38	107	443	428	242	50	920	25	20	506	1125	121	23	122	77	186	50	131	77	52
AZI1	1	4	0	16	339	126	211	120	141	187	122	101	234	10	131	1	198	137	147	251	336	205	291	148	164	132	116	141	106	101	39	144	118	107	173
AZI2	991	1114	581	416	811	824	702	678	683	816	640	823	1137	652	1173	1421	821	761	870	747	966	950	945	371	1007	912	319	620	701	789	643	646	485	589	1208
AZIN1	4773	4574	1276	692	3607	7573	6016	5891	1804	1787	1957	2524	7838	5475	2390	4449	3115	2710	6575	3799	2807	2744	3281	782	5206	4200	1739	2263	1875	2369	1339	2654	1421	1363	3740
AZU1	0	0	0	0	1	0	1	1	3	4	1	2	0	0	0	0	0	0	0	1	0	2	2	28	0	0	0	3	0	0	0	0	0	0	0
B2M	426103	283358	163392	189436	166193	196280	318864	278337	201460	149868	151508	224758	214848	209398	333745	303628	153385	219177	237959	357380	131754	217729	149263	116258	298725	174690	65753	102149	147201	143440	117393	114789	70849	106999	119956
B3GALNT1	19	12	26	1	66	40	59	72	8	11	6	26	35	15	44	15	111	35	44	51	388	54	274	52	102	33	7	8	6	10	10	4	19	2	273
B3GALNT2	894	502	209	89	580	669	518	517	342	528	369	501	539	411	465	651	470	409	624	495	1090	678	393	192	742	646	344	331	416	339	265	411	363	301	765
B3GALT1	0	42	66	51	43	0	0	1	145	201	198	285	0	0	80	191	12	96	0	1	2	43	0	0	0	0	115	197	262	279	192	80	98	63	175
B3GALT2	50	28	8	0	83	248	238	184	29	30	6	22	82	50	50	74	22	25	242	126	114	17	22	12	46	51	23	28	26	19	0	5	18	5	18
B3GALT4	80	23	25	173	385	361	345	306	435	383	443	389	289	138	540	6	266	446	362	377	317	359	219	165	335	288	461	247	459	448	327	304	250	347	328
B3GALT5	1071	2970	496	1199	1710	1253	2128	1203	1140	1587	1511	1887	1078	809	2728	1995	699	1343	1591	745	28	816	3	3	1177	1291	2140	2891	1339	3117	645	943	1613	2313	1986
B3GALT6	58	36	16	21	283	211	202	216	151	162	130	92	188	41	113	20	262	200	173	187	521	286	402	312	169	147	219	118	106	169	62	158	85	70	260
B3GALTL	179	255	91	18	188	213	240	203	129	138	121	201	220	171	145	122	158	167	235	121	308	237	258	76	242	207	76	124	106	246	121	116	158	85	323
B3GAT1	4	2	1	2	8	2	11	4	10	15	3	8	10	0	11	1	4	3	7	21	46	3	16	9	2	14	4	4	6	3	5	3	12	2	30
B3GAT2	195	435	262	101	245	270	306	236	197	276	208	326	325	214	223	363	115	213	253	185	200	219	0	91	223	315	70	187	209	207	255	202	186	193	208
B3GAT3	8	1	6	115	584	473	612	461	298	481	390	379	452	47	345	2	448	454	547	586	904	513	694	516	424	421	374	318	404	314	309	312	286	287	491
B3GNT1	347	339	134	70	468	347	442	397	373	480	266	216	511	336	355	212	299	394	316	310	1302	455	368	93	301	482	302	425	445	440	331	297	265	243	605
B3GNT2	1883	1250	523	675	971	658	627	519	1200	893	1399	1262	1080	1432	1566	2082	754	1159	868	599	823	1137	1006	210	911	1116	1328	1094	705	1001	516	896	671	1222	1174
B3GNT3	2836	3594	1977	3777	3779	2686	2323	1917	3666	3589	3106	3997	1765	1571	6714	4805	1523	4044	2146	2019	38	3374	93	65	1958	2276	4194	3856	3430	4179	3838	2872	2344	3087	3768
B3GNT4	0	1	0	2	12	2	4	0	13	11	6	4	1	0	9	0	9	14	0	0	7	12	1	2	1	2	2	2	1	5	3	1	3	4	8
B3GNT5	8469	5738	1637	4989	2372	4806	2891	2080	2695	2533	3006	4950	5338	6863	5122	7126	1537	3667	6566	3406	255	2416	644	874	5351	6059	1817	1531	2059	2822	2688	2802	1246	2020	1478
B3GNT6	139	9	36	271	780	215	972	128	1290	743	683	805	297	22	2643	19	427	1339	271	637	6	1047	21	2	745	723	925	421	381	439	417	1059	155	183	671
B3GNT7	335	95	81	169	3700	2107	3272	2270	370	974	1507	568	2300	633	2001	1902	609	440	1709	1720	212	923	64	42	1879	1854	1557	13238	511	1989	198	1072	6412	6915	1087
B3GNT8	32	8	17	1140	802	1140	1326	1114	1166	1441	1283	1168	1199	191	680	2	241	1281	1079	1134	96	268	73	74	951	1229	1747	780	1220	1082	1475	1180	394	861	801
B3GNT9	89	60	27	12	178	101	158	125	92	84	84	81	109	61	150	31	356	182	173	134	470	275	417	187	202	115	65	53	65	66	52	72	89	65	134
B3GNTL1	13	6	1	1	81	17	30	55	28	44	23	14	38	7	25	12	33	45	24	51	92	84	117	91	38	32	30	34	23	29	9	39	29	16	38
B4GALNT1	5	1	4	0	67	18	19	37	7	21	9	23	32	3	8	0	33	11	6	23	219	6	45	26	24	1	21	1	14	2	13	6	4	5	30
B4GALNT2	1	11	553	644	304	459	178	286	1623	3130	1518	5189	58	21	204	73	119	1236	292	58	0	110	4	0	123	6	2482	93	3317	3084	3972	1220	144	113	2793
B4GALNT3	80	648	223	2084	2538	70	201	67	2713	2003	2320	2982	110	5	5413	480	996	3636	204	310	29	2058	27	13	539	456	2610	2243	1810	2154	1601	1868	1564	2008	2127
B4GALNT4	0	0	0	6	57	26	39	23	12	65	51	32	36	1	25	1	18	22	12	17	606	17	28	16	15	4	30	4	25	15	7	28	50	44	63
B4GALT1	3292	3383	2378	13294	9782	2094	2113	1144	10262	5970	2526	7879	2164	1500	18776	15379	5075	19795	1908	1937	1744	9962	3391	895	3530	2436	7038	2150	4455	3150	5142	12686	1481	3103	3281
B4GALT2	74	81	10	34	597	398	283	322	319	322	253	190	258	189	442	24	520	374	331	332	826	781	686	445	286	391	429	260	239	291	81	451	171	174	296
B4GALT3	284	232	133	120	767	521	852	392	453	455	535	604	696	511	601	119	738	579	597	775	822	807	888	523	562	471	633	473	428	371	291	440	452	328	865
B4GALT4	1917	2950	989	1331	1654	1557	1792	1388	1678	1631	1511	2238	1705	1335	2932	2594	885	1969	1518	1181	458	1424	410	140	1623	1717	588	1411	1667	1475	1793	1407	769	1084	2512
B4GALT5	4331	4162	1392	3636	4065	2568	1530	1242	4162	3910	3680	4817	3025	2755	5838	7275	1662	5682	2469	1121	2002	3052	1611	675	1636	2773	4532	2230	3847	3314	3951	5579	1404	2468	3245
B4GALT6	238	314	20	17	167	449	143	318	66	109	81	46	276	353	110	158	62	100	597	188	284	146	68	7	156	267	56	104	75	71	36	62	99	59	149
B4GALT7	14	2	7	43	449	312	255	208	213	326	215	213	282	114	248	2	415	295	251	265	469	516	464	304	253	266	238	172	198	217	135	283	156	176	289
B7H6	82	123	34	107	74	303	238	75	154	179	92	59	101	130	172	262	53	64	366	204	27	130	77	15	100	112	377	169	153	193	225	107	138	115	204
B9D1	8	5	1	12	116	29	39	23	40	58	40	52	61	5	149	1	129	100	27	58	161	193	99	41	65	37	28	37	25	49	9	53	39	30	88
B9D2	6	6	5	81	165	46	75	47	128	133	115	75	60	14	111	1	93	136	57	66	128	97	78	120	71	51	86	86	141	79	98	74	58	53	75
BAALC	27	2	4	3	30	34	68	63	7	14	8	27	63	15	19	14	7	23	51	43	189	24	48	33	17	43	2	10	15	10	17	11	33	25	49
BAAT	0	1	0	0	1	6	0	1	4	0	1	0	0	1	4	0	1	0	0	0	3	0	0	0	8	0	0	0	0	0	0	0	0	1	32
BABAM1	387	275	261	322	1361	904	920	814	905	1144	845	836	974	512	1056	117	853	937	845	1016	1567	1190	1084	817	931	859	1069	774	952	956	687	910	571	573	1056
BACE1	445	226	83	37	525	345	493	320	382	271	270	320	314	235	417	338	758	579	514	494	1305	826	1363	234	528	290	294	259	230	220	251	226	244	207	499
BACE2	930	8170	138	808	3171	373	616	314	1786	1154	945	1128	639	180	7446	1094	2368	3641	551	989	763	5282	1237	545	1649	1639	838	521	828	866	620	648	474	532	561
BACH1	3504	2731	714	899	1117	1952	2348	1651	1082	853	761	1332	1905	1449	3126	2358	1448	1605	2446	1479	1271	1975	1715	1019	2583	1330	934	793	928	1176	762	968	613	462	1500
BACH2	15	16	171	3	528	59	193	30	13	18	8	22	318	5	23	11	69	39	80	199	416	20	224	14	186	14	15	4	27	13	9	7	35	9	30
BAD	14	7	9	281	989	610	539	584	859	865	817	706	675	68	771	8	529	852	546	401	803	681	455	371	465	457	1101	814	664	644	487	940	608	681	809
BAG1	683	2031	856	624	1646	1486	1232	1376	1409	1564	1803	1803	1182	1382	1685	1812	910	1396	1403	979	1414	1388	694	823	1161	1263	1297	1553	1559	1658	1236	1897	1016	945	1768
BAG2	36	33	31	12	141	63	60	152	33	30	20	29	88	40	91	88	153	66	62	88	1538	197	334	59	135	46	15	18	14	18	11	26	50	29	590
BAG3	562	676	117	253	991	377	499	387	569	547	646	491	287	420	1764	578	871	1104	447	513	1544	1257	837	347	881	585	428	450	252	340	219	588	254	457	472
BAG4	376	490	210	55	484	318	402	354	232	292	275	352	528	396	285	462	257	340	391	389	465	352	372	70	346	329	251	326	293	337	212	300	221	285	542
BAG5	728	1525	676	305	1292	1156	973	766	902	903	760	1069	1004	765	886	1439	769	1055	1122	881	1311	1039	816	294	861	919	952	989	875	995	706	896	690	577	1400
BAG6	2367	1537	1058	1696	4815	4549	5331	3349	3192	3668	3402	3960	4413	2996	3724	724	2700	3501	4603	3770	4517	3684	3009	1921	3507	3330	4815	2741	3153	3257	2455	3240	2045	2271	4369
BAGE	0	0	0	0	0	0	0	0	0	0	0	0	0	0	1	1	0	0	0	0	0	0	0	1	0	0	0	0	0	0	0	0	0	0	0
BAHCC1	24	7	14	79	341	748	695	414	218	440	292	251	418	114	157	15	542	313	744	430	727	336	821	207	326	187	398	303	355	314	172	389	278	216	372
BAHD1	363	347	402	1193	1224	1063	995	787	1277	1334	1079	1584	824	625	963	257	586	1096	899	797	891	702	539	184	1003	609	1633	920	1118	1324	1017	1448	596	956	1298
BAI1	1	0	0	2	40	29	42	13	19	25	7	30	28	0	12	0	11	9	21	36	85	11	33	12	21	5	14	16	4	7	1	23	9	7	9
BAI2	47	0	0	8	42	517	943	352	55	37	24	19	695	116	118	2	41	29	632	642	90	97	99	27	212	363	23	14	5	8	1	11	21	11	40
BAI3	4	1	1	0	15	22	25	51	15	20	3	25	6	4	13	5	22	11	14	11	417	4	87	18	14	2	8	3	9	2	13	1	11	3	9
BAIAP2	36	107	16	19	285	268	295	285	125	213	158	166	162	50	231	6	105	155	288	228	662	296	239	95	159	135	184	209	167	103	109	114	190	115	211
BAIAP2L1	2340	4570	696	2649	3137	1531	2099	1331	3312	2641	2369	3278	2180	1780	8680	2125	1669	4620	1603	2173	104	4908	129	164	2178	2485	1810	2033	1957	1953	2362	2354	1250	1870	2930
BAIAP2L2	508	50	108	2315	1462	3840	5010	2768	2015	2529	1352	1858	3234	1474	1575	22	692	1287	4381	4625	54	1046	46	87	2528	3118	1218	1339	1544	1103	1333	1063	1030	1175	1341
BAIAP3	13	9	3	73	292	423	386	179	236	358	219	329	341	60	199	3	153	195	420	258	439	234	73	136	181	293	221	281	234	240	207	205	237	217	301
BAK1	2983	1200	572	1874	2546	1771	2277	1515	3311	2785	2680	3932	2264	2051	5452	566	1991	3542	1815	2867	527	3613	1202	643	3016	2561	3729	1648	2326	2106	1829	2680	1002	1616	2309
BAMBI	109	456	227	24	116	59	91	152	109	119	78	125	38	19	141	255	58	129	50	63	36	193	62	38	103	37	54	416	117	57	633	26	251	321	155
BANF1	587	418	316	183	1933	1002	962	985	802	1153	892	825	1203	731	1046	354	979	1127	801	936	2211	1689	1264	1011	886	1218	1153	822	1043	976	533	1252	593	521	1219
BANK1	52	127	1022	4	1924	107	462	79	22	13	13	63	1447	11	51	83	165	244	205	648	1463	98	1182	57	706	86	15	31	107	17	70	10	117	11	21
BANP	66	28	60	79	358	168	252	174	149	264	174	147	271	75	245	9	232	294	190	191	403	266	338	148	201	129	187	178	206	234	167	196	122	140	247
BAP1	515	261	204	486	1993	1109	1456	991	1367	1655	1389	1390	1371	706	1531	122	1168	1430	1297	1397	1979	1565	1515	733	1306	1160	1675	1266	1420	1402	833	1410	967	1069	1664
BARD1	32	54	30	14	134	23	66	15	61	52	49	71	48	21	70	90	57	63	35	46	96	63	75	14	56	32	80	38	57	38	37	48	27	24	128
BARHL1	0	0	0	0	0	0	0	1	1	1	0	1	0	0	2	0	0	0	0	0	0	0	0	0	0	0	2	1	0	0	0	0	0	0	0
BARHL2	0	0	0	0	0	0	0	0	0	8	1	2	0	0	0	0	0	0	0	0	0	0	0	0	2	0	0	0	0	0	0	0	0	0	0
BARX1	0	0	0	0	0	0	0	5	1	6	1	11	0	0	1	0	0	0	0	0	5	1	0	1	0	1	0	0	1	19	33	1	0	0	158
BARX2	356	634	519	916	807	526	591	591	997	646	354	1051	336	307	1120	547	249	992	482	483	9	487	8	10	598	337	785	532	988	639	1161	586	287	312	507
BASP1	203	29	175	20	817	238	383	134	82	59	48	121	630	38	361	48	885	379	356	419	782	560	1898	896	590	94	66	50	67	21	45	30	127	41	135
BATF	25	0	12	13	286	51	145	29	25	14	12	15	177	12	99	0	345	109	78	171	226	143	522	930	141	47	10	16	20	6	13	3	35	8	43
BATF2	968	144	104	819	704	182	462	218	860	556	1162	530	334	212	4773	241	1440	1212	353	675	470	2674	785	1872	823	300	258	427	428	439	295	278	232	678	662
BATF3	8	1	0	0	36	30	39	8	14	8	8	16	26	3	26	1	116	26	45	75	73	62	218	290	63	13	5	0	8	1	0	3	10	5	24
BAX	413	110	185	502	1152	937	1248	892	1180	957	735	734	1163	587	1137	47	714	877	983	1291	664	1193	828	772	1022	1178	1026	644	749	670	591	988	501	566	862
BAZ1A	2279	1465	761	1299	1567	1094	1406	705	1261	1143	1617	1749	1205	680	2386	3124	1330	1360	1208	1242	955	1636	2133	1097	1445	886	839	1000	1204	1219	1015	856	829	844	1809
BAZ1B	1361	1158	631	210	2363	1542	1465	912	1199	1304	1036	1010	1731	1102	1197	1744	1250	1507	1394	1110	2676	1823	1863	405	1195	1129	1735	1301	1258	1332	744	1386	914	972	2889
BAZ2A	3119	2581	1331	1850	4209	2571	3578	1825	3122	3692	3233	4774	2892	2220	4124	1978	2369	3751	3200	3349	3099	3151	2756	814	2856	2172	3485	2871	2769	2827	2083	2732	2339	3366	4135
BAZ2B	1324	1952	326	205	1019	993	1123	799	674	850	855	942	1173	809	1682	1117	588	901	1539	1174	1053	1383	819	493	1150	1104	627	737	675	617	540	574	638	666	1029
BBC3	8	3	0	918	169	55	232	62	202	244	350	923	86	5	410	11	188	191	110	207	187	260	141	101	241	83	158	116	162	106	191	200	104	163	297
BBIP1	368	1573	2644	1056	1875	810	1019	881	1407	1747	1316	1953	1078	542	872	2647	679	1318	849	835	1006	715	195	268	764	776	782	1781	1406	2012	1765	1362	1226	1868	1784
BBOX1	0	0	0	0	0	0	0	1	1	0	0	0	1	0	1	0	0	0	0	0	0	1	1	0	2	0	0	0	1	0	0	0	0	0	2
BBS1	98	117	68	77	457	260	331	296	248	298	286	281	243	158	311	91	201	289	345	279	916	245	295	93	201	258	324	329	319	299	123	305	251	257	657
BBS10	75	196	87	22	303	115	155	183	75	89	88	118	197	57	143	140	167	181	166	204	469	200	332	23	168	110	54	99	124	87	76	84	97	52	348
BBS12	108	362	127	43	136	125	237	168	156	160	126	138	199	130	177	171	82	159	154	94	99	143	122	36	127	102	67	114	158	108	142	91	66	133	288
BBS2	400	1035	273	136	577	486	515	426	317	615	574	719	573	331	418	498	324	359	607	478	1024	330	469	186	392	417	360	457	534	568	396	433	364	307	845
BBS4	157	477	82	30	257	166	194	213	91	173	164	172	221	131	261	170	190	177	224	234	416	251	291	88	188	205	55	172	165	134	103	119	119	86	267
BBS5	37	39	5	69	180	78	137	99	114	170	113	129	127	24	166	46	123	133	144	161	291	194	242	71	124	123	76	85	96	97	41	90	102	103	193
BBS7	127	344	100	67	277	163	174	100	226	257	202	278	190	109	284	262	177	227	146	164	411	245	256	115	252	195	122	194	198	201	132	271	154	124	408
BBS9	57	111	53	11	158	91	132	75	73	105	142	93	126	52	93	115	91	112	109	131	349	130	165	40	108	72	100	77	90	128	68	117	69	53	207
BBX	457	641	341	47	1053	721	730	556	355	393	558	441	715	479	538	566	621	488	782	600	2117	698	1122	125	750	445	510	434	363	339	208	420	467	362	1432
BCAM	6	2	5	40	587	356	567	2563	209	250	278	354	267	23	206	3	291	330	613	385	2072	315	887	278	257	174	317	213	191	189	111	127	248	243	364
BCAN	10	17	15	26	66	123	224	74	28	61	76	40	263	21	66	2	44	51	122	99	635	36	6	8	40	56	118	102	112	100	40	101	28	72	131
BCAP29	690	591	494	230	1430	565	438	561	710	774	622	895	690	371	1585	2240	805	1013	619	494	1543	1626	1187	308	686	796	399	1001	775	831	504	640	746	673	979
BCAP31	2450	4346	1592	1609	5192	5486	4168	3908	2768	2847	3149	3088	3654	3068	4521	1986	2903	3675	3969	2797	3644	3760	2191	1685	3440	3087	4677	3401	3257	3232	2168	3714	2201	2326	3790
BCAR1	120	42	30	1574	2828	2577	2528	1363	2701	3049	2302	2035	2062	281	3732	8	1822	2723	2441	1952	1280	2542	1889	608	2390	1917	2742	1985	2429	2319	1641	2206	1341	1594	2031
BCAR3	581	979	721	632	807	743	925	927	785	918	789	851	1002	652	1192	809	662	696	817	559	472	663	313	84	616	810	608	736	1020	1206	893	915	616	640	909
BCAS1	638	7735	1875	1987	5678	986	2269	699	4624	4132	5014	4878	1123	77	8901	5372	1623	5356	1207	2219	57	3048	24	11	2285	2874	2157	6081	3379	6726	4145	2471	4238	5023	3806
BCAS2	477	895	487	260	676	547	451	561	532	516	488	542	620	512	613	931	550	639	468	502	784	709	558	292	510	565	227	401	565	474	434	493	315	314	778
BCAS3	285	300	91	67	265	266	413	231	152	234	282	324	450	220	219	234	196	216	334	265	564	204	331	186	278	220	365	247	229	263	203	237	170	194	504
BCAS4	6	0	14	5	202	55	113	44	23	18	26	15	186	5	9	0	25	37	37	119	254	26	145	45	91	7	15	3	21	13	4	12	23	8	65
BCAT1	129	8	57	4	171	74	148	189	22	21	24	37	149	11	67	53	812	121	89	165	476	239	1570	499	480	41	42	26	20	15	17	4	60	26	79
BCAT2	57	15	38	121	906	349	385	357	630	1035	574	599	394	129	164	15	204	343	239	249	459	342	265	187	332	273	946	727	678	771	274	1189	496	616	779
BCCIP	632	1081	466	243	1172	806	785	787	810	867	763	690	915	486	943	1334	772	756	704	761	962	1314	629	409	655	780	427	808	790	767	494	805	579	534	1263
BCDIN3D	88	101	40	12	155	117	135	119	66	101	66	38	185	74	89	141	100	122	102	150	281	129	68	54	88	104	71	89	116	75	58	76	66	65	180
BCHE	4	4	1	0	34	88	148	198	23	40	24	28	21	43	5	58	2	22	64	70	3075	1	15	6	17	14	64	25	8	77	1	44	11	0	17
BCKDHA	103	15	50	202	654	506	586	479	421	682	450	532	519	274	448	3	433	428	626	412	807	525	447	310	382	380	710	421	514	484	380	524	283	336	562
BCKDHB	186	1151	459	428	738	312	411	303	863	1181	822	1503	379	136	971	701	376	619	298	505	476	782	181	60	597	544	491	419	888	807	811	814	357	305	1025
BCKDK	288	85	74	251	1051	690	845	702	745	716	567	811	770	315	840	43	875	845	734	684	1079	1064	857	933	858	585	943	339	524	498	489	930	329	403	753
BCL10	1612	2970	1035	2854	1642	843	840	733	1519	1463	1941	3288	943	999	3715	3816	1185	1665	990	1219	416	2055	489	295	1541	1002	1078	1470	1788	1677	1817	1154	1186	1144	1752
BCL11A	53	45	147	3	355	225	340	193	99	190	118	184	707	173	61	97	89	156	273	293	593	106	189	21	180	299	170	89	153	138	164	168	101	43	140
BCL11B	193	439	99	25	775	273	413	203	116	167	99	125	568	253	92	118	139	181	358	402	742	153	206	72	265	323	148	107	135	102	73	96	108	109	281
BCL2	218	82	334	28	1332	388	403	206	268	389	371	296	669	123	199	413	257	362	436	536	1579	303	546	95	316	155	470	241	309	323	131	320	359	281	514
BCL2A1	1319	33	146	4	328	82	145	48	20	17	9	21	185	39	124	53	892	330	152	404	222	328	1713	5234	549	26	8	9	23	7	28	4	18	7	54
BCL2L1	3424	1946	853	1152	1963	4376	3283	2344	1631	1436	1556	1815	2371	1585	3657	508	2253	1992	2983	2697	1531	3081	1751	971	3068	2822	2108	1550	1811	1863	1609	1799	1002	1432	2879
BCL2L10	15	21	61	29	30	26	69	64	36	114	41	30	48	14	17	34	10	15	18	54	1	4	2	0	46	20	22	9	41	43	29	63	19	21	41
BCL2L11	556	693	1637	2535	1899	946	1240	592	1582	1971	1431	1605	704	548	1431	2360	900	1361	947	662	692	677	1033	438	991	427	1816	1432	1848	2748	1628	1270	926	1108	1755
BCL2L12	26	82	30	90	461	289	380	162	235	283	174	265	358	71	301	16	294	258	287	457	507	439	238	203	250	254	174	216	218	214	102	236	242	230	388
BCL2L13	828	1270	580	462	1285	937	833	669	924	1132	1013	1109	874	799	1148	1070	689	1113	1025	681	986	849	644	198	654	769	1046	798	1155	1115	950	1311	607	858	1470
BCL2L14	1284	1846	359	419	672	651	1130	717	619	818	822	677	1099	1145	955	1040	314	509	872	832	22	597	131	106	662	1222	358	761	661	716	729	534	465	657	860
BCL2L15	6727	5733	2117	1817	1681	3989	3457	3025	3641	4805	2654	5942	6544	3940	3422	4353	1584	3237	3421	2196	42	2792	53	19	4285	5875	2311	2157	4097	3046	4179	2158	1727	1888	3404
BCL2L2	835	1356	457	242	1544	1280	1176	785	1127	1337	1111	1398	935	901	1494	1402	802	1152	1205	929	2493	1373	984	172	860	871	1037	1119	1168	1219	881	919	938	991	1672
BCL3	354	119	117	1098	1175	1745	2250	1245	1026	1119	1190	1289	1200	370	2880	53	1486	1568	2542	2709	728	1989	1783	1852	1148	1044	639	407	780	579	710	749	435	663	1087
BCL6	536	125	155	100	536	201	595	259	121	151	159	243	577	198	703	152	1246	640	197	684	1136	937	1903	2645	868	136	62	82	185	77	174	93	133	76	338
BCL6B	54	15	2	11	107	88	163	218	28	24	48	125	60	31	115	40	397	48	210	253	615	202	606	352	185	63	30	8	46	31	8	13	66	21	87
BCL7A	24	55	70	12	311	111	188	79	134	175	71	122	263	33	45	32	103	96	107	128	286	116	107	10	119	71	141	99	126	122	69	164	85	74	216
BCL7B	440	406	288	484	931	1318	1088	983	949	971	970	688	938	635	1102	251	711	804	1180	890	1293	897	755	295	826	773	822	710	769	823	617	815	499	621	972
BCL7C	12	0	4	47	546	369	317	401	303	328	345	263	356	26	279	0	201	287	292	273	722	343	340	357	240	309	293	227	291	273	160	244	207	192	386
BCL9	88	191	52	70	634	199	249	224	264	358	265	289	250	101	257	235	270	407	280	247	934	395	327	63	281	242	403	272	234	206	114	314	263	213	355
BCL9L	317	130	48	432	1848	1529	1544	862	833	605	644	804	1449	570	1603	39	1182	1621	1714	1505	2545	1445	1562	322	1798	1393	938	555	531	415	373	579	450	495	1063
BCLAF1	1936	3817	1573	783	3707	2491	2499	1882	1996	2389	2105	3067	3043	1460	2571	4276	2079	2277	3035	2377	3480	2784	2581	812	2591	2557	1738	1946	2291	2458	1545	2245	1710	1666	3391
BCMO1	4027	533	147	83	85	819	582	169	129	227	207	277	2500	2432	223	169	156	122	478	394	30	138	11	13	459	1850	66	167	205	227	195	103	70	105	217
BCO2	18	49	15	15	25	45	63	160	51	51	29	80	25	56	38	20	26	25	58	63	46	40	14	15	47	10	15	48	35	31	32	26	46	32	29
BCOR	543	587	231	69	976	521	902	408	390	540	625	648	915	473	622	265	650	637	724	604	1181	728	720	195	691	570	443	487	456	444	319	487	421	362	1034
BCORL1	92	46	34	14	349	242	255	149	134	173	205	178	171	209	124	35	153	271	198	230	405	215	281	81	231	145	259	241	118	158	74	184	149	187	217
BCR	385	409	147	348	1436	1077	1038	906	925	1099	778	823	832	596	1454	181	1223	1114	1026	575	1157	1522	1086	425	999	892	1383	967	975	1240	756	973	803	827	1380
BCS1L	63	74	56	48	409	198	353	218	297	450	196	262	319	213	185	56	230	216	217	325	522	314	297	156	172	257	279	264	253	296	114	265	269	156	275
BDH1	423	845	801	1206	1739	1548	1382	1023	3051	3269	2900	3742	1494	965	1774	449	768	1834	1451	966	308	1396	132	60	887	1543	2435	1748	3744	2628	2534	3572	1294	1437	2923
BDH2	1605	434	361	166	458	2503	2452	2387	690	783	578	1096	3035	2765	431	591	389	500	2088	2070	1019	521	656	297	1538	1963	478	281	836	618	746	896	366	302	942
BDKRB1	15	38	86	201	61	36	85	60	81	97	93	75	22	24	102	82	46	61	25	68	70	75	102	18	49	24	40	36	111	107	121	59	42	117	97
BDKRB2	1439	1375	1169	1950	544	940	1309	930	620	854	1476	785	481	1521	2302	1447	1666	866	1092	967	844	1819	1963	218	884	504	460	656	1152	1605	1306	601	843	1210	1482
BDNF	30	8	7	2	18	5	12	6	15	16	8	24	21	5	33	2	15	18	6	20	25	72	14	8	16	14	6	5	13	20	15	13	11	4	13
BDP1	395	541	261	86	990	517	449	317	539	599	438	578	596	331	521	863	589	452	667	418	1028	715	903	181	556	486	586	429	515	557	316	431	481	338	1805
BEAN1	3	0	1	0	11	1	8	1	1	1	0	6	4	7	129	2	11	40	3	5	17	94	12	7	11	1	0	4	1	0	0	1	3	1	0
BECN1	2988	3995	1859	1361	2463	2195	1980	1741	2362	2498	2274	3053	2739	1899	2764	3529	1545	2175	2079	1647	1963	2065	883	923	2320	2512	1689	2047	2503	2807	2252	2177	1372	1643	3405
BEGAIN	4	2	0	2	11	79	122	55	13	17	18	10	79	13	14	0	8	11	54	30	119	13	11	5	84	23	1	17	2	7	1	7	1	13	7
BEND2	0	0	0	0	0	0	0	0	6	7	1	2	0	0	3	0	0	0	0	0	1	0	0	2	5	0	0	0	0	0	0	0	0	0	0
BEND3	24	63	22	8	200	62	70	64	109	178	78	69	67	47	94	111	92	74	57	67	75	172	71	20	67	105	130	84	89	110	16	150	111	78	134
BEND4	20	6	66	8	213	24	31	23	11	4	1	21	133	8	10	6	16	36	29	62	76	14	62	2	16	5	8	2	11	5	13	2	23	3	25
BEND5	0	2	8	0	78	15	42	31	7	16	7	11	38	6	6	1	14	6	29	46	281	5	42	10	28	3	4	9	11	5	1	12	14	6	14
BEND6	2	0	3	1	15	2	9	11	5	4	2	7	12	1	6	5	7	15	6	4	91	5	60	18	20	6	3	1	3	7	5	7	9	6	18
BEND7	456	515	85	51	113	899	823	692	144	148	188	179	581	722	178	170	65	105	858	411	148	118	32	14	480	422	165	230	128	140	128	117	92	146	235
BEST1	240	201	684	185	174	301	191	328	190	220	138	237	219	121	180	493	288	160	199	151	207	171	166	487	209	140	290	220	222	286	234	298	110	241	351
BEST2	0	0	2	27	271	1	0	2	303	233	404	385	1	0	302	8	54	241	3	1	0	115	1	2	41	4	756	244	270	308	162	818	114	115	65
BEST3	0	1	0	0	0	0	0	1	2	12	0	5	0	0	2	0	0	0	0	1	1	1	2	2	2	0	2	1	0	0	2	5	0	0	1
BEST4	95	5	1564	852	1955	291	378	257	2866	5269	4317	3485	552	245	1076	2148	801	125	196	308	6	94	11	10	100	139	2565	4659	1853	2684	1653	1350	3507	4648	2218
BET1	647	723	286	135	559	663	432	632	321	247	270	418	928	650	532	573	450	376	617	582	499	592	516	157	773	734	130	241	278	236	232	194	177	170	477
BET1L	978	692	319	381	1614	1832	1542	1152	1158	1159	1032	1285	1630	1097	1750	198	1355	1239	1488	1527	1756	2089	1372	465	1449	1435	1121	1055	986	955	736	993	810	880	1098
BET3L	0	0	0	0	2	0	0	2	3	1	1	0	0	3	2	0	1	0	0	1	1	1	6	0	2	1	0	0	1	0	1	0	0	0	3
BEX1	5	2	2	0	1	74	46	111	4	11	11	1	40	5	2	6	0	2	28	43	591	5	0	2	16	37	2	3	1	1	5	2	6	6	9
BEX2	1	8	27	4	114	133	92	97	20	63	48	40	107	6	17	17	15	39	41	85	412	32	55	14	32	30	28	47	30	31	23	58	36	31	74
BEX4	40	61	128	17	487	470	375	271	141	277	223	157	245	59	168	173	188	250	403	327	1758	236	322	111	192	132	196	222	131	164	111	277	144	88	179
BEX5	1	0	3	1	68	25	22	28	10	4	12	20	18	1	29	17	28	26	13	10	105	55	19	19	23	17	14	12	13	3	7	14	18	14	31
BFAR	1419	2092	517	354	1532	679	927	643	931	858	894	957	986	1030	1842	1289	778	1287	731	981	914	1298	840	293	854	1066	797	941	821	1017	735	859	558	756	1472
BFSP1	2	11	0	0	25	9	12	27	13	15	8	10	11	9	18	3	19	5	10	7	46	31	39	28	18	6	0	4	2	1	2	4	14	2	49
BFSP2	4	0	1	0	12	4	15	1	3	1	1	3	14	0	2	0	14	6	7	12	14	12	15	17	15	2	4	2	4	2	1	1	9	1	4
BGLAP	0	0	0	0	2	0	4	4	0	2	5	1	2	0	1	0	4	2	2	9	6	1	4	0	1	1	0	0	2	0	0	0	2	1	1
BGN	167	17	18	35	1081	450	569	896	180	172	103	190	573	284	857	19	5271	2038	851	559	2263	1943	12317	3906	2413	282	188	57	81	102	46	76	132	74	179
BHLHA15	0	0	0	2	34	11	8	1	2	4	2	11	15	0	20	0	106	27	7	11	20	107	100	9	20	5	17	1	16	0	6	2	31	6	39
BHLHB9	37	39	19	4	75	54	103	89	34	43	26	44	80	72	30	52	35	33	51	46	244	46	75	17	40	37	33	40	43	46	24	30	41	24	28
BHLHE22	14	4	0	4	62	9	47	70	5	12	7	3	52	6	21	19	131	20	53	77	637	92	351	31	101	11	1	2	7	1	0	0	15	3	12
BHLHE40	1865	3822	779	160	1869	1160	1695	823	530	741	467	1994	1940	1050	4870	915	2691	1806	2415	1814	2270	3936	3339	2021	2411	1457	1247	753	1053	862	672	443	491	314	1198
BHLHE41	73	3156	899	383	882	110	260	83	356	362	1233	1225	527	41	630	988	607	485	203	349	534	308	632	296	345	354	476	1364	688	1355	560	557	903	1021	1343
BHMT	5	0	0	0	0	4	1	0	10	4	3	8	3	1	0	0	1	1	0	2	35	1	3	2	2	3	1	0	0	1	0	3	0	1	0
BHMT2	26	2	0	0	22	13	40	118	2	15	6	10	18	9	57	15	52	5	11	73	395	48	84	27	54	8	2	0	1	28	7	7	10	2	14
BICC1	84	25	0	1	106	40	37	36	15	14	15	33	37	22	49	29	248	64	89	45	143	203	556	42	129	12	25	18	11	6	3	14	35	20	39
BICD1	123	67	19	2	66	30	63	29	18	22	10	18	69	24	63	23	107	32	45	55	153	101	150	33	57	59	10	15	10	5	17	7	28	13	194
BICD2	148	154	403	76	660	201	415	237	206	254	329	280	461	77	299	87	536	407	322	411	1531	593	1029	262	373	135	473	163	328	335	339	494	265	179	674
BID	228	351	75	69	704	279	281	193	382	414	389	315	295	95	469	323	688	453	380	428	390	866	1010	820	479	250	269	301	271	331	180	291	245	238	539
BIK	15	23	23	131	297	55	55	47	240	326	225	146	143	13	471	32	148	252	34	124	41	515	56	29	191	118	179	142	133	169	71	154	173	119	114
BIN1	79	51	48	51	1268	490	659	465	402	505	451	364	717	152	319	3	423	432	490	587	1624	670	866	378	368	331	567	481	410	489	310	478	365	297	784
BIN2	331	129	165	39	880	301	390	113	195	180	160	228	483	96	232	118	437	331	461	630	726	467	843	1060	270	119	120	189	183	157	125	106	195	178	420
BIN3	252	274	148	420	627	486	536	386	548	545	438	472	458	256	720	164	473	408	556	532	423	691	464	421	541	471	368	450	427	405	434	363	291	384	413
BIRC2	1847	4040	1539	1190	2019	1312	1673	1291	1952	2388	1694	2303	1878	1286	2193	2977	1413	1770	1732	1662	1234	1822	1914	822	1638	1517	707	1457	1800	2189	1736	1450	1209	1511	2511
BIRC3	14461	8967	2630	9966	9504	4506	13765	4338	5179	3013	2392	9612	4502	1027	21252	12976	4471	7219	6148	13843	3143	10491	4675	961	21974	2986	683	767	1868	1454	2213	737	769	860	2207
BIRC5	99	80	36	9	768	119	131	53	334	318	138	125	405	31	355	191	367	354	61	269	86	932	480	380	369	436	240	165	231	245	57	393	123	173	596
BIRC6	3211	3301	1377	1305	3812	2112	2764	1499	2649	3005	2331	2634	2414	1653	4039	4557	1682	2733	2756	1904	2362	2638	2057	585	2266	2117	3840	2539	2606	3390	2043	2534	2024	2474	2928
BIRC7	0	0	0	0	1	0	0	11	1	3	0	1	0	0	9	0	0	4	0	0	0	0	0	1	2	0	1	1	2	2	2	0	1	0	0
BIRC8	0	0	0	0	0	0	0	0	0	1	0	1	0	0	3	0	0	0	0	0	0	0	0	0	1	0	0	0	0	0	0	0	0	0	0
BIVM	187	286	63	48	317	139	182	165	237	250	218	270	299	212	220	277	211	214	246	293	259	314	307	144	220	376	98	199	210	228	172	227	124	148	280
BLCAP	1472	4468	968	448	1431	1631	1892	1582	1075	1242	1135	1615	1777	1454	1314	994	746	1059	1749	1369	2132	1212	953	404	2003	1413	1153	2448	1326	1652	1025	1228	1325	1429	1506
BLID	0	0	0	0	0	0	0	0	1	1	0	0	0	0	1	0	0	0	0	0	0	0	0	0	0	0	0	0	0	0	0	0	0	0	0
BLK	2	8	143	1	690	97	241	41	27	8	2	33	644	2	3	2	57	90	113	318	989	30	464	13	227	9	1	10	22	5	19	0	54	4	15
BLM	82	38	74	11	327	55	125	22	94	129	77	65	198	18	88	177	262	129	64	125	105	252	271	152	143	79	55	48	75	62	26	92	56	47	189
BLMH	524	253	209	120	850	650	663	390	479	447	346	416	695	318	455	691	460	490	699	640	887	721	892	405	656	451	328	351	323	323	338	559	219	235	712
BLNK	1044	648	384	98	757	893	2124	1552	316	406	278	631	2224	1036	532	259	461	468	1338	1845	462	552	468	150	1370	1508	203	214	422	159	794	201	206	255	399
BLOC1S1	201	97	163	132	230	197	184	226	223	263	165	217	196	135	239	32	97	169	174	188	141	175	95	119	163	214	207	170	238	198	173	169	115	128	181
BLOC1S2	553	518	481	81	616	565	417	551	289	339	290	422	740	584	450	510	385	337	556	540	661	532	664	472	585	561	164	314	426	362	351	336	253	224	943
BLOC1S3	161	157	126	94	274	225	254	209	136	183	182	159	282	150	195	70	199	227	235	164	339	206	262	142	186	191	208	180	176	164	135	167	107	89	237
BLVRA	374	179	60	18	345	252	251	380	135	60	55	123	364	67	285	33	443	207	481	367	1231	535	756	728	488	410	73	44	57	31	48	37	83	43	393
BLVRB	296	33	75	365	1017	2114	1429	1588	926	833	914	801	1245	591	1101	18	533	1061	1484	995	816	979	363	430	1088	1161	1317	582	844	625	642	1473	417	529	869
BLZF1	536	1711	197	221	377	314	388	264	349	281	361	398	215	176	591	825	286	384	345	343	239	516	243	87	362	367	152	292	346	383	307	284	274	287	512
BMF	855	413	591	1615	1193	1064	3327	2625	1125	887	781	2639	1755	2760	780	277	504	1775	1630	1143	1314	1031	686	291	1105	913	1378	409	936	648	1992	1186	409	680	1055
BMI1	2	0	0	1	5	16	11	6	6	7	4	6	9	2	5	0	8	12	14	5	31	14	17	0	8	7	0	6	4	8	3	5	14	11	29
BMP1	284	296	173	958	1300	544	743	630	1301	1687	929	1409	476	416	1627	65	1811	1254	741	735	789	1168	3612	1218	1323	623	1269	750	1004	1222	755	1146	633	947	1001
BMP10	0	0	2	0	0	0	0	0	0	4	0	1	0	0	5	0	0	0	0	1	0	0	0	1	5	0	0	0	0	0	0	0	0	0	0
BMP15	0	0	0	0	0	0	0	0	2	0	1	1	0	0	1	0	0	0	0	0	0	0	0	0	2	0	0	0	0	0	0	0	0	0	0
BMP2	945	1043	571	1816	2202	1264	1219	960	1170	1082	1687	1552	327	1809	3989	1881	765	2563	1290	753	246	2218	627	75	402	198	1020	801	976	1258	1350	943	819	983	1159
BMP2K	563	991	446	449	663	315	379	286	573	703	455	526	566	280	392	760	387	551	465	458	277	326	399	202	559	515	1068	470	505	558	357	576	451	345	566
BMP3	10	0	2682	1099	440	335	361	292	929	1962	1927	2525	276	55	408	1582	232	692	259	196	1089	143	2	1	174	197	1234	2687	3351	3602	3216	1538	872	1738	3842
BMP4	216	225	7	32	406	144	285	180	243	298	284	347	117	47	357	64	74	373	395	232	264	307	148	15	149	190	337	221	168	243	101	148	481	282	1407
BMP5	504	158	29	8	247	270	238	49	204	156	312	413	75	205	81	243	4	348	706	250	5	95	1	0	70	46	158	134	156	96	110	101	280	147	496
BMP6	335	586	102	31	596	288	610	540	529	286	195	831	904	125	493	386	1144	1157	245	600	1146	2207	128	622	701	1034	331	264	365	221	108	171	720	539	1062
BMP7	403	49	25	13	161	111	175	35	61	52	132	186	121	154	318	37	16	171	237	260	245	478	21	0	79	112	25	44	30	40	43	13	67	64	346
BMP8A	267	35	253	135	146	95	253	474	390	358	215	177	144	346	255	40	471	226	88	241	139	338	540	212	370	196	60	484	353	248	443	208	166	311	178
BMP8B	374	100	88	458	160	385	451	379	468	393	237	260	222	479	231	172	247	303	230	287	201	202	119	38	355	225	575	297	654	461	532	466	259	225	355
BMPER	8	4	0	1	20	155	25	39	21	16	24	16	10	13	17	23	4	12	29	17	284	18	13	4	16	5	14	12	11	9	7	18	24	11	20
BMPR1A	585	646	312	163	588	823	862	741	528	601	623	600	707	490	524	844	357	597	931	547	1447	552	380	48	654	518	461	473	560	572	391	521	348	409	870
BMPR1B	6	22	15	0	6	3	2	17	2	6	3	0	1	7	4	5	0	0	1	0	51	0	6	2	3	0	0	4	0	0	1	1	0	1	47
BMPR2	2294	3200	950	677	2069	1534	1946	1388	1399	1467	1795	2253	1404	1126	2809	2834	2133	2257	1979	1310	2657	2454	2774	567	2155	1337	1907	1485	1648	1831	1626	1305	1129	1465	2552
BMS1	563	896	308	78	1225	701	670	449	555	649	515	539	844	543	698	749	822	712	697	674	1182	1139	1049	322	675	742	603	638	643	633	334	803	479	375	1361
BMX	49	5	27	9	133	129	121	147	30	132	79	56	119	42	26	106	30	58	118	118	49	27	97	25	69	47	77	8	90	88	35	29	209	101	51
BNC1	0	1	1	0	1	0	1	1	6	11	3	2	2	2	3	0	36	3	0	1	21	7	76	9	17	1	0	0	0	0	0	0	0	0	0
BNC2	17	16	11	14	192	136	210	307	79	62	26	67	62	13	27	58	211	113	109	138	1537	144	720	105	266	44	97	14	18	40	15	51	21	12	65
BNIP1	115	92	51	24	166	198	135	105	132	143	97	113	174	116	143	87	116	138	142	180	171	208	117	97	126	192	113	111	149	158	92	186	100	75	196
BNIP2	467	774	466	432	819	669	820	580	631	581	524	1065	928	410	804	701	756	568	987	1052	1247	912	1001	611	870	647	207	457	344	361	326	426	495	487	686
BNIP3	300	35	44	24	308	528	533	476	94	85	94	161	274	432	661	103	429	183	184	291	681	929	405	332	596	115	57	67	99	96	53	34	105	73	593
BNIP3L	1132	4801	900	664	1668	1435	1505	1008	1081	974	1142	2210	1221	974	2339	1270	1718	1184	1480	1313	2132	2442	1573	986	2110	944	449	981	1131	1331	1282	457	643	657	1743
BNIPL	11	12	2	2	21	11	9	61	2	12	8	2	24	19	10	0	2	4	3	15	15	0	11	7	7	9	1	16	2	11	8	6	10	12	4
BOC	31	13	2	14	181	143	268	195	73	67	67	74	114	39	164	5	145	163	178	190	2737	378	325	87	265	54	59	70	39	84	18	57	71	26	105
BOD1	158	229	104	31	504	332	379	340	219	356	284	221	321	207	257	197	246	269	315	374	746	407	557	293	229	255	224	281	271	326	137	274	200	153	746
BOD1L	937	1349	744	310	1615	1341	1349	708	841	1044	854	1104	1286	795	981	1367	909	1062	1619	959	1853	1117	1605	418	1054	755	1108	862	1066	1146	811	839	972	794	1719
BOK	22	28	1	29	227	219	208	145	204	150	106	160	167	50	255	2	201	275	394	125	1021	469	367	152	174	240	311	86	71	123	74	152	73	43	210
BOLA1	39	45	27	30	168	154	231	173	125	134	113	90	177	61	116	24	113	106	119	200	302	152	134	77	118	136	85	68	138	126	66	105	75	92	100
BOLA3	89	62	28	35	315	165	104	134	243	231	172	191	153	48	259	133	179	195	103	163	220	367	154	124	117	219	163	145	154	182	79	195	120	91	347
BOLL	0	0	0	1	0	0	0	2	1	5	0	7	0	0	4	0	0	1	0	3	1	4	5	4	0	0	0	0	1	0	0	0	1	0	0
BOP1	10	2	1	58	788	386	367	375	415	525	216	205	378	39	435	2	515	380	365	364	666	757	654	397	353	396	474	275	293	301	126	426	210	169	707
BORA	117	222	198	59	429	128	197	118	290	341	257	211	230	124	305	525	190	324	151	192	170	367	143	72	212	239	180	182	251	258	208	287	182	189	479
BPGM	517	190	176	66	281	227	198	231	162	144	187	190	273	228	296	229	387	257	231	262	383	365	617	286	271	220	125	164	192	171	143	248	113	128	266
BPHL	889	592	143	87	190	1427	819	884	265	293	236	320	1254	1130	216	112	102	179	1118	513	207	174	87	61	733	913	252	174	320	285	377	489	108	142	308
BPI	3	0	0	0	8	1	0	0	2	4	2	3	1	0	3	0	2	2	15	1	5	2	6	70	2	1	0	1	1	0	0	0	1	0	1
BPIFA1	0	0	0	0	0	0	0	4	5	4	0	12	0	0	3	0	0	0	0	0	1	0	0	0	21	0	0	0	0	0	0	0	0	0	0
BPIFA2	0	0	0	0	0	0	0	0	1	0	1	2	0	0	0	0	0	0	0	0	0	0	0	0	3	0	0	0	0	0	0	0	0	0	1
BPIFA3	0	0	0	0	0	0	0	0	3	0	0	0	0	0	2	0	0	0	0	0	0	0	0	0	2	0	0	0	0	0	0	0	0	0	0
BPIFB1	1	0	0	47	59	39	0	47	4	1	1	12	1	1	3	0	20	39	56	17	11	48	0	1	28	4430	0	0	0	0	0	0	0	2	0
BPIFB2	0	0	0	0	0	0	0	0	0	4	0	3	0	0	3	0	0	0	0	0	0	1	0	2	0	0	0	0	0	0	0	0	0	0	0
BPIFB3	0	0	0	0	0	0	0	0	2	1	0	1	0	0	3	0	0	0	0	0	0	0	1	0	2	0	0	0	0	0	0	0	0	0	0
BPIFB4	0	0	0	0	0	0	0	0	0	6	0	2	0	0	4	0	0	0	0	0	3	0	0	0	1	1	0	0	0	0	0	0	0	0	0
BPIFB6	0	0	0	0	0	0	0	0	7	4	2	1	0	0	3	0	0	0	0	0	0	0	0	2	2	0	0	0	0	0	0	0	0	0	0
BPIFC	0	0	0	0	0	0	0	0	3	6	1	3	0	0	1	0	0	0	0	0	0	0	0	2	3	0	0	0	0	0	0	1	0	0	0
BPNT1	2531	3507	1804	1216	1782	1904	1904	2104	2009	1700	1846	2719	2640	1905	2203	3329	718	2123	1928	1451	485	1113	410	100	1995	2073	1964	1482	1915	1649	1876	2403	945	1270	2022
BPTF	1019	1575	750	339	2281	1164	1476	832	1307	1719	1077	1087	1335	726	1372	1830	959	1422	1419	1075	2163	1468	1324	306	976	908	1910	1246	1425	1374	1023	1282	1064	913	2187
BRAF	114	119	48	42	185	113	145	77	140	117	123	117	126	98	185	222	77	152	120	83	140	129	103	61	125	63	184	82	95	91	70	134	52	84	145
BRAP	534	751	462	266	630	566	543	491	435	585	496	560	600	483	510	657	328	506	596	435	542	505	376	164	490	607	403	433	593	592	491	552	384	465	699
BRAT1	12	0	0	101	911	563	861	538	491	590	587	494	852	55	519	0	538	511	730	771	1135	718	775	574	546	706	496	451	502	459	242	466	378	334	610
BRCA1	115	90	47	8	455	67	143	59	181	256	96	56	194	19	200	307	181	173	56	137	170	483	306	79	198	132	157	132	169	105	56	193	87	97	464
BRCA2	68	35	31	13	214	45	64	20	80	61	47	47	83	17	103	143	158	80	65	82	58	275	272	52	144	48	82	33	40	38	10	73	69	51	220
BRCC3	509	1142	457	204	912	494	478	440	758	697	677	857	703	497	712	1301	500	682	556	471	393	788	328	111	514	600	497	718	877	850	647	758	497	559	1022
BRD1	124	169	70	466	1114	1136	1036	748	667	1001	895	923	982	256	991	97	651	872	1395	928	1378	925	845	327	887	775	756	770	698	711	509	756	584	616	874
BRD2	3358	3458	1705	1323	5755	3552	4969	3029	3145	3863	4072	3387	4359	3333	5588	2675	3524	4020	5022	4525	6830	5117	4493	1914	4366	3128	2908	3506	3424	3009	2122	3398	2836	2720	4584
BRD3	161	279	192	132	682	417	630	514	367	629	441	586	644	188	392	184	348	610	621	426	1632	492	370	179	560	451	547	645	551	514	459	432	431	438	1292
BRD4	415	291	169	615	1794	1444	1558	912	866	1069	950	917	1307	430	1296	263	1278	1310	1597	1321	1863	1259	1466	585	1269	826	1572	960	942	886	745	969	684	782	1700
BRD7	1491	1798	737	304	1398	1138	1142	975	834	888	905	1004	1391	1181	1048	1672	885	897	1106	950	1533	1250	1055	422	973	967	522	837	834	954	707	1011	635	685	1642
BRD8	713	1448	509	217	1246	439	991	646	644	1038	666	740	789	530	686	756	588	761	624	913	1441	848	861	355	615	694	362	655	773	735	416	549	595	660	960
BRD9	282	288	109	179	617	562	601	410	411	487	349	455	767	333	451	144	442	374	532	673	992	695	668	427	581	686	275	362	386	360	226	413	325	295	585
BRDT	0	0	0	0	0	0	0	23	8	5	0	1	0	0	7	0	0	0	0	0	0	0	1	0	3	0	0	0	0	0	0	0	0	0	0
BRE	502	634	297	152	714	490	640	487	502	422	417	519	607	374	664	675	310	467	483	516	798	530	452	356	553	570	653	326	433	471	344	651	298	297	531
BRF1	28	72	24	139	596	449	557	385	352	485	408	350	487	80	397	13	356	413	542	464	761	519	500	223	439	351	522	348	409	419	229	338	280	244	576
BRF2	91	113	77	52	304	153	188	148	142	193	132	123	178	93	220	68	206	228	186	154	408	228	199	101	139	135	205	174	214	185	100	157	102	127	195
BRI3	1061	652	371	890	1483	2622	2045	1817	1417	1329	1601	1499	1740	1579	2022	176	1083	1603	2123	1639	1056	1520	1026	2142	1505	1494	1235	1295	1440	1089	1285	1289	937	1036	1246
BRI3BP	91	91	40	75	420	468	303	235	276	255	248	265	300	104	420	191	190	259	335	162	59	350	94	43	271	317	328	260	269	353	186	260	150	145	417
BRIP1	138	104	31	7	242	82	106	55	93	148	60	62	190	92	125	233	87	77	88	130	51	141	156	56	158	165	112	83	96	90	21	151	65	56	198
BRIX1	103	202	111	22	400	213	212	210	199	223	195	147	335	112	224	352	277	211	179	250	477	518	404	159	204	195	142	239	172	205	68	270	151	89	1119
BRK1	2333	3366	1551	595	3003	2335	2067	2244	1798	1799	1586	1834	2587	1987	2036	1785	1936	2303	2321	2142	4156	2880	2590	2352	2359	2158	2010	1469	1708	1559	1266	1640	1108	971	2465
BRMS1	257	121	205	496	1198	892	785	807	971	1163	863	716	853	447	969	49	850	949	802	742	712	1170	817	882	727	818	1104	866	1046	985	851	674	581	604	1126
BRMS1L	72	82	26	19	112	56	86	78	68	59	55	60	73	53	88	121	105	69	65	72	263	127	178	45	117	57	27	52	50	46	45	77	60	47	141
BROX	825	1090	287	258	507	525	584	392	417	393	502	695	675	459	635	1183	260	595	534	342	262	354	203	61	580	532	497	579	581	608	493	611	334	446	751
BRP44	981	1267	937	485	2275	2068	2174	2342	1818	2448	1814	2481	2286	1107	1795	1925	1003	1667	1764	1870	1198	1343	620	349	1954	2405	1765	1647	2084	2039	2077	1896	1223	1400	2100
BRP44L	1333	1315	864	967	1528	833	585	741	1518	1340	1405	2362	1204	950	1793	1978	901	1393	714	784	756	1054	440	310	1116	1656	922	1083	1337	1486	1196	1433	803	917	1340
BRPF1	143	77	78	105	560	413	434	272	333	351	335	318	359	159	385	49	345	337	521	490	598	453	435	181	324	265	318	287	339	345	169	272	255	241	495
BRPF3	874	711	561	962	2004	1960	1942	862	2245	2436	2213	2526	1490	1146	2292	993	976	1923	1937	881	1068	1501	730	180	1183	1135	2154	1922	2153	2701	1669	1842	1187	1515	2350
BRS3	0	0	0	0	0	0	0	0	1	1	0	2	0	0	1	0	0	0	0	0	0	0	0	0	1	0	0	0	0	0	0	0	0	0	0
BRSK1	2	2	2	8	33	37	67	38	28	36	26	33	28	9	41	0	99	28	54	73	364	43	124	37	50	22	24	31	24	27	28	11	20	17	21
BRSK2	0	1	0	1	6	5	25	15	15	15	3	9	12	1	13	0	2	2	10	14	140	9	4	1	8	6	1	4	2	5	0	2	4	7	84
BRWD1	1069	1840	960	727	1955	1241	1523	1174	1416	2045	1408	2070	2001	1244	1685	2259	887	1437	1915	1335	1655	1285	1304	336	1377	1404	1315	1256	1431	1455	1286	1261	1244	1380	2278
BRWD3	824	770	371	267	976	902	1176	698	512	739	622	982	934	602	951	1281	583	746	1006	745	503	739	684	206	746	674	946	772	657	651	464	516	582	601	1158
BSCL2	29	19	17	2	34	38	51	23	17	24	28	23	39	26	13	11	31	29	51	47	96	22	28	6	14	17	28	25	30	30	11	12	30	21	31
BSDC1	1307	1421	851	1011	1916	1866	2361	1555	1601	2017	1833	2142	1888	1936	1653	805	1187	1667	1808	1726	1642	1418	1372	463	1889	1597	1282	1532	1746	1652	1430	1530	1269	1305	1923
BSG	493	481	1495	30746	23364	8099	7220	9774	38204	31833	34425	52221	6454	1188	25122	521	8467	26462	6604	4909	10775	12408	5564	3251	8745	6850	59294	14968	29847	34098	32179	36882	10269	13492	33848
BSN	1	2	0	0	24	11	18	7	37	33	12	11	10	3	30	2	1	3	18	4	137	15	18	18	6	3	7	5	4	6	2	5	8	13	21
BSND	0	0	0	0	0	1	1	0	3	2	1	0	0	0	1	0	0	0	0	0	0	0	0	1	2	0	2	0	0	0	0	0	0	0	0
BSPH1	0	0	0	0	0	0	0	0	0	1	0	2	0	0	1	0	0	0	0	0	1	0	0	0	0	0	0	0	0	0	0	0	0	0	0
BSPRY	112	399	111	142	772	191	239	266	414	627	476	350	274	160	903	253	287	590	233	223	32	997	55	8	296	331	543	553	566	586	315	690	315	413	452
BST1	1057	45	20	4	136	1204	972	1193	247	260	164	84	1408	1583	137	256	135	99	688	526	122	180	212	289	342	746	145	149	150	93	44	36	65	76	46
BST2	424	38	29	147	1021	552	1189	1038	1049	289	394	503	1041	499	3041	43	2347	1065	1310	1779	4902	3785	4344	3876	1645	1605	366	169	255	186	194	188	302	872	849
BSX	0	0	0	0	0	0	0	0	1	1	0	0	0	0	0	0	0	0	0	0	0	0	0	1	1	0	0	0	0	0	0	0	0	0	0
BTAF1	977	1323	459	260	1722	1097	1500	840	768	1097	717	1089	1634	829	1307	1028	1236	875	1939	2268	1562	1445	1733	594	1348	1194	542	798	810	695	465	664	999	620	1270
BTBD1	2438	2630	1187	699	1941	1499	1513	1211	1358	1485	1384	1667	1871	1577	1556	2665	1226	1517	1596	1530	1340	1452	1421	460	1998	1691	901	1330	1319	1635	1082	1752	1011	866	2668
BTBD10	831	1381	482	441	740	580	487	337	665	797	775	885	607	461	1059	1323	526	767	467	474	707	799	577	191	564	663	484	671	730	721	553	680	494	545	813
BTBD11	73	11	11	2	122	97	77	34	24	10	14	19	143	53	13	3	62	23	92	88	174	52	109	63	37	19	3	0	8	1	7	3	7	1	21
BTBD16	1	40	0	2	3	0	3	4	4	13	0	5	2	0	3	2	0	4	3	2	7	5	3	1	6	4	9	4	2	2	0	1	8	6	69
BTBD17	0	0	0	0	0	0	0	1	10	3	1	1	1	0	2	0	0	0	1	0	0	0	4	0	0	0	0	0	0	0	1	1	0	2	0
BTBD18	1	0	0	0	1	2	0	0	3	5	0	2	0	0	7	0	2	2	0	0	0	0	3	0	2	0	1	1	0	0	1	0	1	1	0
BTBD19	4	0	2	3	14	8	21	7	9	14	8	4	13	4	33	0	49	9	27	51	39	64	126	27	31	15	4	11	1	5	1	1	18	4	5
BTBD2	17	20	12	288	1415	1329	1467	1050	1064	1406	1073	967	977	157	786	7	653	984	1453	1156	2031	1073	866	423	851	826	1533	980	1061	1125	816	1095	636	677	1682
BTBD3	751	1938	1120	1657	1105	731	766	638	2045	2654	2954	4302	765	539	1752	2412	738	1594	1037	879	802	1138	571	164	843	1007	2076	1878	2892	3759	3641	2089	1216	1398	4272
BTBD6	277	466	232	365	1088	1188	994	892	947	1235	1019	899	787	566	1051	131	644	1062	1216	907	1067	1031	668	600	691	787	1213	878	1195	1032	730	891	650	551	1002
BTBD7	819	1685	590	468	1107	772	851	677	1040	1162	959	1100	890	627	1309	1578	688	1284	988	696	944	1056	774	248	921	868	1392	897	991	1128	927	934	663	664	1462
BTBD8	4	25	0	7	0	14	12	6	4	16	23	22	11	5	11	10	10	11	19	10	16	7	4	0	12	14	28	13	7	10	6	13	13	8	25
BTBD9	636	659	246	532	665	1121	953	691	768	834	800	961	959	628	1096	779	308	695	1299	475	545	503	293	69	706	792	1012	711	950	964	924	935	481	587	938
BTC	29	68	8	26	78	41	49	47	62	72	68	86	40	14	149	104	29	71	44	32	200	102	4	1	40	57	26	65	59	76	30	43	30	46	57
BTD	2350	1154	424	200	393	1842	1068	1162	434	550	436	692	2081	3091	528	442	263	393	1858	637	376	365	271	84	810	1125	710	454	653	730	797	457	283	340	525
BTF3	4025	9008	3790	1746	8484	7415	6329	6391	4421	4824	5225	5032	9251	5988	4608	6896	3804	4663	6392	6069	8852	5892	4493	4092	5867	6581	5229	5246	4637	5150	3539	6699	3822	3847	10281
BTF3L4	347	675	329	119	733	327	498	384	251	374	319	357	560	200	292	614	509	510	425	587	1059	540	812	352	416	341	275	354	324	324	301	331	318	255	1210
BTG1	5869	5381	5630	1281	4554	3595	4525	3988	2172	3664	3018	4965	6419	4979	2853	3228	2097	2351	4743	3717	7546	3025	3685	2117	4666	4122	1670	2315	3280	3993	3554	2116	2443	2391	4076
BTG2	1967	1981	1402	268	2926	2005	4496	1341	828	1222	4265	1878	3293	2566	1711	1589	6686	2346	7522	2884	15309	3726	7192	4510	2631	1408	808	1526	1107	1042	956	1092	5784	1391	2340
BTG3	320	257	153	91	368	534	466	541	186	261	265	259	536	345	258	480	338	215	467	298	371	360	528	233	441	364	163	475	150	295	143	223	296	231	330
BTG4	0	0	0	0	0	0	0	0	5	4	1	0	0	0	1	0	0	0	0	0	0	0	0	0	0	0	0	0	0	0	0	0	0	0	0
BTK	177	64	586	15	847	148	348	87	66	66	59	126	764	23	96	79	445	278	222	515	756	274	924	378	391	83	31	46	84	22	62	11	149	71	158
BTLA	22	33	152	1	309	39	72	26	22	17	2	24	155	11	12	18	70	56	51	186	279	44	177	16	109	7	21	12	20	1	7	0	58	23	45
BTN1A1	27	81	4	0	10	19	9	6	9	2	0	2	15	2	2	1	2	3	12	12	12	2	15	7	17	21	0	2	1	0	0	0	5	2	0
BTN2A1	1216	1127	397	769	1203	673	1142	623	840	871	813	1033	944	853	1663	755	986	955	1135	1597	1407	1186	1299	566	978	886	394	672	576	564	428	641	524	669	844
BTN2A2	604	77	168	157	698	222	530	158	151	88	131	271	517	195	298	146	439	367	358	811	634	446	790	273	677	189	41	63	104	64	68	115	125	110	182
BTN3A1	4271	2049	481	752	2013	1445	4099	1328	1081	1215	1333	1308	2679	1916	2539	1657	1792	1944	2815	4132	2589	2163	2573	961	2412	1851	250	551	882	628	330	535	714	973	1168
BTN3A2	3907	2342	1110	1051	2270	1217	4203	1590	1550	1754	1735	2020	1748	2571	2791	2589	2264	2296	2073	3579	2930	2767	3406	800	2424	1144	727	557	2013	1555	862	934	1034	1222	2138
BTN3A3	3211	1556	390	445	1071	1144	1762	949	719	745	842	945	1976	2311	1624	1302	1123	1088	2063	1656	1621	1544	2017	592	1604	1372	215	386	594	326	215	434	387	552	768
BTNL2	11	0	0	0	0	99	20	30	5	5	1	4	1	90	7	0	1	0	115	13	9	2	2	0	11	0	1	0	0	0	0	0	2	0	0
BTNL3	6860	4260	2079	3512	2437	5843	6846	3594	4043	3674	3711	1180	6202	5974	3332	1759	1312	2790	5923	6276	31	2025	19	38	1132	6328	1377	2806	4638	3367	3177	2503	3248	3755	4860
BTNL8	7366	2953	2126	3359	2757	10292	7252	4790	3651	2634	3516	1079	8226	7469	2527	2177	875	2752	7706	4029	18	1224	24	94	787	6695	1888	2414	4432	2894	2937	2962	1888	3511	3462
BTNL9	2	150	49	20	149	37	69	165	36	43	14	66	72	4	21	10	38	31	57	142	465	33	60	0	51	48	6	49	19	15	7	26	59	30	80
BTRC	406	854	247	99	480	385	504	314	289	341	325	418	441	378	398	360	310	305	474	406	686	448	453	137	452	435	358	309	339	351	239	323	293	219	551
BUB1	165	134	46	4	707	68	158	47	174	216	77	85	292	28	235	520	304	276	60	249	109	544	501	140	251	288	178	119	191	153	31	326	94	131	464
BUB1B	98	100	53	8	291	57	127	39	161	168	63	63	246	37	147	355	149	139	39	220	33	371	227	74	166	183	159	120	157	126	18	253	116	112	474
BUB3	766	1332	731	319	2072	1120	1515	934	1070	1491	1079	1386	2150	782	1088	1208	1338	1248	1310	1582	1942	1643	1808	749	1366	1574	951	972	1242	1209	847	1277	855	735	2551
BUD13	471	506	237	145	510	450	476	378	284	286	314	270	454	358	393	479	309	290	548	435	531	418	382	235	452	399	258	256	305	257	192	310	210	205	515
BUD31	875	963	506	416	1204	929	884	973	806	769	827	993	1140	744	1025	956	789	880	793	914	1004	1153	372	926	991	990	472	752	817	838	707	798	521	595	1415
BVES	42	4	3	4	57	37	33	58	25	22	25	24	38	26	46	25	186	55	41	22	822	105	277	54	112	18	32	6	9	28	7	16	24	13	27
BYSL	41	31	38	10	270	117	122	77	104	112	120	70	167	59	147	61	200	97	91	148	222	275	276	175	95	88	189	96	111	96	34	141	82	45	254
BZRAP1	22	6	8	44	353	306	495	245	181	220	120	139	252	63	129	4	79	124	390	628	1176	106	169	120	153	94	88	222	121	118	32	170	143	120	168
BZW1	5822	15226	3991	3473	7090	5040	3368	4231	5706	4765	3726	6554	4583	2913	9475	12021	5573	7063	4626	4973	3563	8726	5886	1922	7513	5598	3060	3795	4700	4835	4677	5003	2809	2903	8733
BZW2	475	713	857	380	1503	1102	600	905	895	1565	956	1097	941	800	634	1617	534	809	892	627	805	1084	724	271	586	704	986	1029	1177	1293	704	1479	723	735	2300
C10orf10	121	308	50	39	514	319	554	370	132	167	220	246	260	63	325	61	594	378	379	433	1525	422	1480	723	559	94	149	86	142	203	123	74	108	91	592
C10orf103	7	10	5	0	29	7	13	8	24	29	7	12	13	9	13	17	15	13	4	28	25	18	14	3	11	16	0	11	18	11	8	33	3	8	16
C10orf105	5	1	3	0	15	10	10	8	1	11	2	3	8	2	17	0	11	9	17	27	23	10	24	20	6	8	2	2	4	2	2	3	11	3	6
C10orf107	22	3	0	0	8	5	3	9	4	9	11	13	2	5	9	4	1	9	14	9	38	4	20	11	7	2	0	3	5	1	5	0	1	7	8
C10orf108	80	122	63	87	124	266	257	253	119	297	185	238	158	162	103	47	53	134	297	209	137	104	10	1	86	153	185	163	328	303	246	178	153	159	370
C10orf11	15	5	5	6	26	47	24	35	10	27	14	26	16	23	24	18	47	16	52	22	71	18	96	58	12	8	21	44	12	32	7	15	18	25	23
C10orf111	1	1	1	1	3	2	4	2	0	7	1	10	10	2	4	1	1	3	3	4	1	2	0	0	3	9	1	0	6	0	1	1	0	0	14
C10orf113	0	0	0	0	0	0	0	0	1	3	1	1	0	0	2	0	0	0	0	0	0	0	0	0	0	0	0	0	0	0	0	0	0	0	0
C10orf114	2	0	0	1	5	1	6	6	3	6	0	4	4	3	3	0	21	5	10	8	33	8	46	14	7	7	0	0	2	0	0	0	0	2	2
C10orf116	406	92	44	500	526	13607	6213	10239	832	1367	1527	1619	9958	1314	668	10	373	849	10806	4764	1238	340	230	371	4434	6583	2946	332	1553	1036	1411	1310	314	372	2778
C10orf118	2063	2693	555	964	1493	1593	1481	924	1575	1470	1410	2238	1818	1107	2463	3911	668	1913	1570	1002	486	1371	481	34	1921	1611	1077	1202	1362	1463	1295	1560	914	1202	1969
C10orf12	253	268	104	259	300	159	134	76	170	198	189	518	81	108	286	357	111	235	145	109	43	176	80	24	246	121	613	238	202	248	160	252	136	184	235
C10orf120	0	0	0	0	0	0	0	0	10	1	0	2	0	0	5	0	0	0	0	0	0	0	0	0	1	0	0	0	0	0	0	0	0	0	0
C10orf122	0	0	0	0	0	0	0	0	1	3	0	0	0	0	2	0	0	0	0	0	1	0	0	1	0	0	0	0	0	0	0	0	0	0	0
C10orf125	54	11	4	152	217	1273	909	1146	215	258	147	147	1128	248	327	1	201	304	958	754	125	232	165	195	808	824	330	42	211	98	155	354	57	70	142
C10orf128	35	12	33	2	87	55	82	37	17	23	7	31	57	15	32	11	52	64	75	91	131	55	145	55	43	17	20	15	8	8	6	7	33	14	36
C10orf129	1	0	2	0	0	0	1	0	5	3	1	2	0	1	1	0	0	0	0	0	1	1	1	0	2	0	1	0	0	0	1	0	0	1	0
C10orf131	0	0	1	0	0	0	0	0	4	0	1	3	0	0	1	0	0	3	3	2	4	2	2	0	0	1	0	0	0	0	0	2	1	2	2
C10orf136	0	0	0	0	0	0	0	1	1	0	0	1	0	1	0	0	0	0	0	0	6	4	6	0	0	0	0	0	0	0	0	1	0	0	0
C10orf137	206	279	236	103	460	308	446	294	239	332	235	290	425	203	335	333	287	249	338	419	497	339	441	170	343	259	202	264	281	253	180	288	264	224	529
C10orf140	1	0	2	0	2	1	2	4	5	12	1	2	0	2	4	2	0	1	3	6	48	4	13	5	5	2	2	2	3	5	1	0	1	2	3
C10orf2	35	82	70	11	287	99	83	47	121	174	82	46	117	39	108	130	189	98	72	113	245	237	211	62	68	66	256	134	132	126	29	208	75	66	303
C10orf25	57	44	18	0	84	28	53	43	31	29	36	34	47	47	43	13	62	60	54	65	140	70	62	13	58	30	18	25	23	53	10	32	32	32	42
C10orf26	1067	919	633	1033	1735	1644	1502	1343	1439	1391	1394	1160	1405	1231	1655	698	1310	1751	1548	1235	2286	1423	1915	588	1410	1234	1284	1245	1649	1668	1376	1502	785	999	1559
C10orf27	0	0	0	0	0	0	0	0	6	5	0	3	0	0	8	0	0	0	0	0	0	3	0	1	0	0	0	0	0	0	0	0	1	0	0
C10orf28	564	897	433	436	701	449	461	384	614	630	581	594	500	401	825	1142	381	683	526	422	468	647	478	177	484	484	354	530	547	603	466	530	337	469	667
C10orf32	257	426	226	185	468	584	345	428	209	519	222	397	514	409	371	528	399	311	600	453	580	253	431	88	422	403	219	355	357	368	257	330	193	202	587
C10orf35	12	15	9	7	50	27	28	69	39	30	25	27	39	9	31	17	18	25	21	46	161	76	12	18	18	28	25	9	26	10	11	40	13	13	62
C10orf40	0	0	0	0	0	0	0	0	6	3	0	1	0	0	0	0	0	0	0	0	0	0	0	1	1	0	0	0	0	0	0	0	0	0	0
C10orf46	1556	2099	800	440	1569	894	962	899	1132	993	1043	1165	1246	1069	1288	2036	889	1272	1003	862	978	1211	850	379	1284	1228	1029	1039	1043	1106	924	1096	816	786	1682
C10orf47	11	35	15	47	83	15	16	57	65	92	114	83	8	3	94	48	56	126	14	16	59	108	76	16	11	23	87	69	86	95	64	111	75	67	289
C10orf53	0	0	0	0	0	0	0	0	3	1	0	1	0	0	4	0	0	0	0	0	0	0	0	0	0	0	0	0	0	0	0	0	0	0	0
C10orf54	364	94	306	1325	2590	3609	4214	3952	1636	1982	1272	1493	2647	1409	1721	92	2067	2195	3554	2479	3133	2115	2727	2810	2467	1537	2772	1106	2438	1512	2017	2373	909	1399	1759
C10orf55	277	7	14	7	112	89	118	41	53	46	46	94	55	32	440	10	1688	354	256	227	131	725	32	664	488	47	27	29	18	22	17	23	51	30	93
C10orf62	0	0	0	0	0	0	0	0	0	1	0	0	0	0	1	0	0	0	0	0	0	0	0	0	0	0	0	0	0	0	0	0	0	0	0
C10orf67	0	5	4	0	1	3	1	2	1	4	4	7	0	4	0	0	0	1	0	1	0	0	0	1	1	1	3	0	1	5	6	2	0	1	3
C10orf68	0	1	0	1	2	1	6	1	7	7	4	4	11	1	3	1	3	0	7	8	22	0	17	5	10	4	3	8	4	5	0	5	5	0	4
C10orf71	0	0	0	0	0	0	0	0	9	7	1	1	0	0	3	0	0	0	0	1	0	0	2	4	0	0	0	0	0	0	0	0	0	1	0
C10orf76	777	856	375	281	945	833	953	619	828	782	712	806	828	572	1072	889	567	782	926	639	921	903	587	232	805	747	961	663	723	827	609	900	549	558	843
C10orf81	2050	2088	88	952	275	1215	1759	1380	614	429	147	525	1377	1264	1346	345	617	840	1884	1237	25	1103	59	42	1381	1548	31	130	627	167	535	8	120	274	138
C10orf82	1	0	0	1	5	5	17	7	6	11	3	11	7	0	0	0	0	1	7	18	38	0	1	0	2	9	16	16	5	2	5	10	0	3	4
C10orf88	141	193	66	19	170	103	152	111	101	136	93	106	207	119	113	189	129	154	166	175	234	185	197	115	176	187	75	70	102	81	77	120	111	63	280
C10orf90	0	0	0	0	0	0	0	1	5	4	1	3	0	0	9	0	2	1	1	0	3	1	0	2	2	0	1	0	0	0	0	0	0	0	0
C10orf91	0	1	0	0	9	0	0	0	6	9	5	0	0	0	0	1	1	4	0	1	0	2	0	0	0	1	5	3	5	4	4	2	1	1	46
C10orf95	7	13	13	3	62	25	32	42	33	18	38	32	42	13	19	6	17	15	18	41	38	38	0	7	26	28	30	41	33	30	7	16	30	23	44
C10orf99	1	528	1844	2691	8637	162	636	1221	5526	6999	6271	4887	1	0	7128	921	1313	4115	28	293	0	4230	28	3	186	0	5327	3271	5530	5411	4773	4106	3505	3825	5404
C11orf1	59	274	64	25	211	273	159	205	119	180	165	134	221	198	136	201	85	92	213	192	271	147	113	52	92	153	121	136	158	179	95	180	98	99	205
C11orf10	405	580	238	85	852	492	553	600	565	478	308	487	550	347	718	306	665	576	371	648	767	1119	711	593	505	455	546	351	380	339	223	329	252	243	453
C11orf16	1	0	0	1	7	0	0	2	5	9	2	1	3	1	4	0	1	2	0	0	2	1	5	1	3	0	0	0	0	0	0	2	1	1	0
C11orf2	77	90	78	854	3448	3455	2649	1735	2162	3212	2850	2320	2478	304	2032	42	1424	2066	3085	1934	3251	2033	1626	1098	1873	1894	4937	2020	2668	2647	1805	2784	1239	1431	2946
C11orf20	0	0	0	0	2	0	0	1	9	8	0	2	1	2	0	0	1	2	0	0	2	3	0	4	0	0	2	2	0	0	0	2	0	0	34
C11orf21	12	4	17	9	101	19	87	12	11	13	23	31	121	3	36	6	70	11	44	233	194	73	138	106	102	16	8	14	15	3	20	2	17	27	29
C11orf24	642	313	57	576	1143	3804	2958	2710	949	758	544	855	3210	1766	1794	76	1140	1106	3332	2172	931	1444	833	369	2273	2601	1049	521	748	787	668	859	485	545	1020
C11orf30	288	346	217	56	542	213	339	210	305	344	381	329	294	259	330	364	227	293	270	321	515	326	322	77	346	244	388	289	289	287	181	261	257	238	629
C11orf31	83	181	88	112	762	735	519	642	440	529	438	426	558	94	486	142	448	406	574	608	591	696	872	506	450	320	382	370	439	378	329	391	278	229	533
C11orf34	0	1	0	0	0	2	1	0	1	4	3	0	1	2	1	0	0	0	1	1	1	0	0	2	0	0	0	0	2	0	0	1	4	0	0
C11orf35	5	7	0	134	73	135	278	159	198	212	129	416	185	21	251	0	86	94	126	326	95	171	59	24	187	150	62	161	146	131	87	81	133	204	144
C11orf36	0	0	0	0	0	0	0	0	0	0	0	0	0	0	4	0	0	0	0	0	0	0	0	0	0	0	0	0	0	0	0	0	0	0	0
C11orf40	0	0	0	0	0	0	0	0	4	1	0	0	0	0	0	0	0	0	0	0	0	0	0	0	1	0	0	0	0	0	0	0	0	0	0
C11orf41	0	23	9	0	21	1	8	6	18	15	2	5	9	2	12	6	8	10	1	1	59	25	60	10	13	9	0	0	1	1	1	1	3	4	20
C11orf42	0	7	2	15	15	3	8	4	15	56	18	15	6	4	18	1	1	6	12	24	2	7	3	3	9	1	9	32	11	7	8	3	15	18	6
C11orf45	9	0	1	0	26	10	9	9	9	7	12	5	17	14	15	8	9	18	7	26	43	9	20	7	23	11	4	15	1	4	2	2	8	8	71
C11orf46	143	261	154	25	319	197	261	160	148	184	109	155	288	129	143	268	250	148	259	300	594	237	328	128	226	153	74	175	145	156	74	153	137	114	512
C11orf48	447	432	313	355	1092	673	705	832	808	673	608	654	832	328	807	451	675	654	538	795	662	966	572	705	723	792	616	567	711	596	528	752	411	530	964
C11orf49	323	332	156	148	645	805	723	713	457	489	655	1235	677	542	606	165	275	527	655	360	565	594	271	193	740	587	634	620	767	720	569	387	303	443	723
C11orf51	211	277	221	163	793	538	323	369	473	692	454	504	479	243	465	234	331	440	399	362	644	569	61	220	307	430	519	423	510	590	328	562	362	334	479
C11orf53	1	10	11	1	31	9	22	24	15	77	18	23	9	4	21	16	3	30	5	26	2	11	1	0	27	29	73	0	26	25	22	7	41	38	30
C11orf54	1774	1923	1103	975	867	1804	1606	1184	1453	1928	1274	2516	1902	1326	2030	3599	625	954	1723	1368	404	760	437	115	1755	1736	979	1509	1613	2009	1827	1597	967	1113	3261
C11orf57	365	805	286	89	598	426	489	458	422	467	410	425	652	423	457	747	396	506	422	442	698	532	577	218	523	451	278	459	480	477	345	444	356	326	711
C11orf58	1325	1952	1168	579	2764	1689	1875	1572	1168	1351	1262	1589	2118	1254	1628	2267	1988	1777	2046	2110	4159	2181	2807	940	1922	1442	759	1277	1225	1260	1012	1426	1061	946	2657
C11orf61	113	173	73	28	180	60	100	118	115	160	115	129	138	115	79	124	122	82	126	235	233	185	187	105	112	166	62	152	101	84	59	86	123	173	125
C11orf63	29	9	9	2	46	33	17	22	13	32	9	37	35	50	15	5	20	24	43	18	131	18	55	10	31	11	25	22	15	13	19	28	30	23	137
C11orf65	5	11	4	4	6	1	5	4	2	7	1	5	1	13	5	0	2	3	1	5	5	2	13	0	3	7	4	0	0	4	0	2	4	1	5
C11orf67	480	290	167	68	151	710	234	327	174	246	366	303	538	646	125	178	96	211	625	251	334	121	167	124	204	414	253	190	277	272	250	228	165	168	282
C11orf68	200	92	135	84	587	364	535	362	327	449	435	377	452	195	373	24	335	372	404	382	1157	534	568	387	416	368	356	288	369	344	306	269	282	264	486
C11orf70	7	1	1	0	3	3	0	4	3	3	1	0	1	0	11	0	15	6	2	6	38	10	21	14	9	4	1	0	2	1	0	1	0	1	91
C11orf71	16	13	6	78	130	162	109	114	83	146	118	164	119	44	75	14	59	128	115	117	99	75	46	40	73	73	99	44	86	102	80	107	75	74	109
C11orf73	122	193	91	44	465	150	217	210	161	242	152	163	242	96	244	254	290	234	143	294	737	357	508	253	214	263	154	154	135	143	89	247	165	125	322
C11orf74	93	118	54	20	122	46	69	74	72	91	56	54	105	87	50	123	58	55	90	96	264	99	103	56	75	87	40	46	97	71	40	123	54	45	200
C11orf75	595	525	113	99	468	873	557	832	361	369	366	170	761	505	568	171	369	332	636	452	180	467	421	338	650	834	156	402	266	287	202	266	304	228	429
C11orf80	381	838	106	51	266	774	654	517	195	248	188	242	695	393	347	214	383	315	625	535	212	339	229	134	454	633	200	216	179	182	150	234	174	158	228
C11orf82	46	18	20	2	137	15	19	3	57	23	9	8	46	6	45	90	87	54	17	48	16	154	133	65	84	37	30	18	30	19	3	50	18	20	165
C11orf83	7	18	4	96	542	380	315	504	430	446	356	279	357	12	264	22	255	323	305	347	276	382	154	200	303	356	343	244	390	332	284	423	224	189	404
C11orf84	4	0	2	4	226	52	103	52	65	51	51	47	108	2	107	2	154	115	78	128	325	218	337	138	115	53	56	28	47	42	15	48	64	30	213
C11orf85	2	1	2	1	0	2	1	0	3	5	2	2	3	1	2	0	3	0	0	2	0	2	3	4	2	0	0	0	0	0	0	0	0	0	1
C11orf86	441	109	74	1839	849	4567	2515	2191	887	1185	194	217	3927	2308	1753	33	367	1221	5647	3071	16	1449	0	44	3855	3987	1146	432	989	809	909	807	226	571	178
C11orf87	0	0	0	0	0	1	0	0	0	0	0	1	0	0	0	0	0	0	0	0	14	0	0	1	2	0	0	0	0	0	0	0	0	0	0
C11orf88	0	0	0	0	0	0	0	8	1	0	0	2	0	1	0	0	1	0	0	0	4	1	0	0	2	0	0	0	0	0	0	0	0	0	0
C11orf9	589	1598	28	133	205	1041	1751	789	358	335	135	416	968	838	1577	11	508	837	1338	1287	121	1398	50	52	999	1641	338	482	419	96	408	474	85	343	860
C11orf91	9	19	0	5	5	0	0	0	9	3	4	2	0	1	32	3	19	5	0	1	5	34	16	13	5	9	0	0	2	0	4	2	1	1	5
C11orf92	29	82	68	17	311	44	75	42	136	582	123	407	96	13	125	70	58	107	56	132	204	71	17	1	45	176	189	5	174	165	200	27	199	130	367
C11orf93	80	151	49	43	157	52	134	83	145	392	110	201	79	56	187	68	63	145	113	241	145	127	21	2	116	204	199	14	113	91	138	43	124	108	111
C11orf94	0	0	1	0	0	1	1	0	4	0	0	3	2	0	0	0	0	2	0	1	2	1	1	0	1	0	2	1	6	3	0	3	1	1	2
C11orf95	58	50	35	11	298	136	213	154	102	103	122	142	225	74	173	49	227	180	200	226	687	269	607	189	156	130	80	80	71	91	43	167	99	70	214
C11orf96	14	0	0	19	30	400	465	274	69	81	173	87	137	22	210	0	574	145	636	445	1903	401	1370	229	282	81	44	28	36	42	58	23	185	36	172
C12orf10	107	47	34	68	507	415	488	399	259	400	300	288	419	305	302	31	342	329	402	385	724	403	422	391	271	365	472	309	309	285	185	340	162	173	520
C12orf12	0	0	0	0	0	0	0	0	5	6	0	0	0	0	6	0	0	0	0	0	0	0	0	0	1	0	0	0	0	0	0	0	0	0	0
C12orf23	881	1736	177	73	1037	799	704	763	350	322	346	349	1168	1034	1170	917	1101	769	933	891	997	1321	1520	431	1473	1283	173	482	253	277	167	159	359	372	633
C12orf26	113	203	94	47	123	125	104	90	151	157	149	158	200	84	131	166	72	110	156	138	143	141	78	59	101	136	75	109	134	156	117	130	113	86	150
C12orf29	40	230	82	27	351	141	123	188	179	203	182	169	223	101	175	295	184	184	150	253	406	271	202	69	156	147	117	122	170	183	135	180	168	81	297
C12orf32	197	371	157	41	364	308	303	245	221	270	266	202	389	247	221	283	347	200	410	319	439	338	317	223	302	331	203	173	247	212	154	248	152	133	581
C12orf34	36	6	5	6	65	60	40	44	21	44	8	13	82	108	49	9	41	22	47	34	65	73	52	15	48	56	34	19	36	35	6	38	29	12	27
C12orf35	6073	3379	1035	940	2844	4050	3130	1694	938	803	637	736	3964	3897	2141	2547	1396	1442	5477	2806	2684	1595	2181	1119	2012	2227	887	758	832	670	779	944	786	524	4265
C12orf36	323	10056	5850	5455	1498	15	40	4	6623	3170	2756	15058	72	128	6289	19027	370	5132	66	72	0	2120	6	2	314	548	3599	4069	6829	8564	6040	3775	1465	4087	4107
C12orf37	0	0	0	0	0	0	0	0	0	0	0	1	0	0	4	0	0	0	0	0	0	1	0	0	0	0	0	0	0	0	0	0	0	0	0
C12orf39	0	0	0	0	0	0	0	0	2	3	0	0	0	0	0	0	1	0	0	0	4	1	6	1	1	1	0	0	0	0	0	0	0	1	1
C12orf4	331	337	157	71	363	199	242	198	258	296	192	250	320	165	268	423	334	289	295	319	391	421	535	248	260	279	170	207	244	226	220	281	176	166	518
C12orf40	0	0	0	0	1	0	0	1	1	6	0	2	0	0	0	0	0	0	0	0	0	0	0	0	0	1	0	0	0	0	0	0	0	0	0
C12orf42	0	0	0	0	13	1	0	0	4	2	1	7	3	0	1	0	2	1	1	8	8	0	3	4	0	1	0	1	0	0	0	0	1	0	0
C12orf43	31	80	32	20	142	93	114	78	102	121	82	78	110	57	157	97	157	91	92	93	252	171	163	55	75	98	90	66	83	97	33	121	54	56	179
C12orf44	401	122	159	223	727	856	652	583	536	624	621	520	673	492	799	33	691	656	652	586	745	937	727	403	695	579	661	546	544	477	457	503	354	354	688
C12orf45	19	50	32	4	118	67	66	50	74	80	49	64	97	26	56	68	105	57	86	136	162	141	115	123	59	71	50	71	79	62	41	51	69	45	143
C12orf49	350	1156	483	773	1219	572	382	386	1154	1066	754	1247	505	436	1366	1167	654	1131	502	364	291	976	430	178	618	578	1459	820	989	1016	1102	1052	573	563	990
C12orf5	496	374	246	263	512	300	202	174	398	290	254	274	276	221	658	579	535	581	203	282	308	742	454	230	413	327	333	208	318	286	270	283	197	177	863
C12orf50	0	0	0	0	0	0	0	0	7	3	0	2	0	0	3	0	0	0	0	0	0	0	0	1	2	0	0	0	0	0	0	0	0	0	0
C12orf51	645	634	347	627	1826	914	1224	729	1702	2163	1103	1704	844	550	1914	517	640	1407	1352	1395	1486	1480	958	324	902	682	1792	1111	1424	1170	967	1272	1230	1227	1536
C12orf52	79	59	49	117	422	887	485	473	269	384	309	328	443	173	300	35	186	360	679	252	277	313	318	134	402	320	569	245	469	306	343	350	152	214	457
C12orf53	1	0	0	3	45	21	17	31	6	9	6	18	23	0	3	1	7	11	8	17	243	2	8	1	8	6	35	4	13	5	8	9	11	16	28
C12orf54	0	0	1	0	0	0	1	0	1	0	0	1	0	0	3	0	0	1	2	2	3	0	1	0	0	0	0	0	0	1	0	0	0	0	0
C12orf56	1	1	2	0	11	1	1	3	13	4	15	7	0	0	7	1	0	0	0	0	0	16	0	2	1	0	0	0	0	0	3	1	1	0	1
C12orf57	10	5	13	125	1659	649	626	585	682	901	915	622	675	58	1180	4	1042	844	577	917	1998	1316	1315	1330	685	504	875	701	674	719	420	744	547	552	1031
C12orf59	11	0	2	0	1	1	0	4	2	1	0	1	0	0	0	7	0	2	5	4	17	0	5	9	0	1	2	0	0	0	0	0	5	1	5
C12orf60	9	19	6	2	13	1	8	8	12	10	8	4	13	7	10	17	17	8	1	16	23	12	23	9	9	3	2	6	15	4	9	11	6	6	18
C12orf61	1	4	4	6	7	1	3	2	0	4	15	6	1	1	41	0	24	6	6	5	15	14	33	25	12	1	4	5	4	3	0	1	0	0	2
C12orf65	120	129	89	13	331	141	187	211	152	169	128	127	245	126	124	116	152	151	193	201	414	258	213	74	129	115	111	164	199	169	109	195	148	125	338
C12orf66	19	37	34	0	89	46	59	25	32	54	35	44	47	21	39	56	51	41	71	46	77	62	76	16	30	35	62	21	44	33	10	59	23	7	122
C12orf68	4	2	0	0	10	13	11	8	2	5	4	8	12	10	20	0	13	19	25	8	187	45	49	7	8	4	6	1	3	1	2	0	16	3	4
C12orf69	0	1	0	0	2	2	1	2	1	2	0	4	1	1	1	5	0	1	6	6	9	1	8	0	3	0	0	0	0	0	0	0	0	1	6
C12orf70	8	0	0	0	2	0	9	1	5	0	0	1	0	0	15	2	11	1	0	7	4	16	13	23	6	0	0	1	2	1	0	1	0	0	3
C12orf71	0	0	0	0	1	1	2	4	2	9	0	1	1	0	7	0	1	0	0	1	4	4	1	0	1	1	0	0	1	0	0	0	1	1	0
C12orf73	24	43	28	6	113	68	41	94	80	71	66	77	86	33	72	62	76	62	81	78	144	80	78	22	65	50	41	40	51	64	42	72	75	35	96
C12orf74	0	3	4	1	5	3	11	1	6	12	7	6	5	0	16	1	1	4	1	3	7	2	6	0	3	0	2	0	5	8	0	1	2	0	9
C12orf75	238	2158	994	854	963	381	252	464	1005	904	871	1250	282	137	1627	1795	453	980	200	140	176	1223	376	272	534	683	835	1344	1187	1386	869	1259	676	1168	962
C12orf76	60	95	56	27	122	65	95	256	64	79	34	59	94	44	75	36	55	57	71	130	206	68	110	44	89	81	21	59	81	59	39	47	54	61	112
C12orf77	0	0	2	0	1	0	3	1	6	1	0	0	3	0	4	0	0	1	0	2	0	0	1	0	1	0	0	0	0	0	0	0	0	0	0
C13orf33	5	1	3	0	9	71	108	120	1	1	0	5	31	8	11	0	345	89	30	104	142	72	633	72	142	15	2	1	1	1	1	6	1	0	0
C13orf35	0	0	0	0	0	0	0	0	0	0	0	1	0	0	3	0	0	0	1	0	0	1	0	0	1	0	0	0	0	0	0	0	0	0	0
C14orf1	308	990	171	124	904	353	409	329	459	563	410	583	555	285	500	406	400	520	276	362	631	584	334	167	783	1175	484	446	383	459	324	595	300	389	556
C14orf101	411	725	293	120	564	315	528	353	460	472	460	597	545	357	408	598	331	386	387	598	434	477	382	169	433	494	292	367	502	419	390	387	375	335	561
C14orf102	348	259	115	160	353	344	452	295	305	288	257	233	511	400	358	167	225	230	419	240	383	247	256	107	324	301	221	251	284	220	219	289	193	219	310
C14orf105	2	18	0	0	0	0	0	0	4	1	0	0	1	2	0	0	0	0	0	0	0	0	0	1	1	22	0	0	0	0	0	0	0	0	111
C14orf109	249	435	387	192	373	325	286	262	394	400	399	435	290	254	298	709	214	285	330	346	366	337	195	193	241	262	335	320	505	490	420	340	232	260	477
C14orf118	210	184	80	74	215	197	190	95	138	172	136	175	199	114	213	133	175	95	244	181	218	190	198	74	227	125	190	83	126	172	64	120	145	98	210
C14orf119	992	1959	693	362	1190	886	845	915	921	932	752	896	895	803	990	1299	697	909	812	999	1004	1251	824	638	858	848	748	721	806	890	612	1063	625	564	1086
C14orf126	48	148	63	30	247	153	123	133	125	158	143	136	212	78	111	205	222	144	123	137	300	221	216	36	143	137	119	94	166	170	97	231	87	80	399
C14orf129	5853	10358	3306	4207	4078	2408	2293	2533	4690	3915	3612	6026	2772	1752	9791	13861	2525	5002	2094	2914	465	5172	434	227	3564	3681	1346	2890	3877	3814	4291	3299	1512	2609	4113
C14orf132	175	61	27	16	219	221	253	264	102	109	79	151	93	135	150	53	193	252	291	140	2138	407	517	45	231	77	160	73	66	104	24	58	148	91	191
C14orf133	675	806	346	240	563	364	498	447	365	481	406	423	653	453	572	554	349	496	462	418	619	414	438	204	536	532	398	327	340	363	274	447	285	286	477
C14orf135	295	560	169	110	646	265	402	266	323	454	290	411	446	248	500	494	392	428	399	427	654	444	681	192	394	301	285	242	365	378	260	353	255	199	707
C14orf142	256	225	322	201	416	263	245	299	481	408	325	496	319	260	335	474	222	295	245	344	212	330	174	108	278	348	222	267	461	423	403	486	217	317	643
C14orf149	43	46	30	3	111	56	82	98	46	73	22	37	132	19	81	26	91	44	77	167	189	147	250	85	99	69	11	37	49	49	10	32	58	39	96
C14orf159	258	286	202	212	1184	588	853	397	863	1195	924	1124	686	394	668	319	591	727	723	901	1730	971	911	593	442	535	868	911	1027	568	516	745	701	627	839
C14orf162	0	0	0	0	0	0	0	0	0	1	0	0	0	1	1	0	0	0	0	0	0	0	0	1	0	0	0	0	0	0	0	0	0	0	0
C14orf166	1325	3104	1293	613	2294	1463	1633	1581	1756	1799	1412	1642	2144	1377	2047	2597	1583	1840	1511	1709	2414	2424	1771	1191	1727	1862	1028	1199	1527	1489	1148	1889	911	919	2696
C14orf166B	0	0	0	0	1	0	0	0	7	1	2	2	0	0	5	0	1	3	0	1	5	2	1	0	1	0	0	0	0	0	0	0	0	0	0
C14orf169	67	70	60	20	230	180	139	109	159	124	136	52	167	80	133	108	173	147	157	132	307	226	174	94	109	102	124	118	121	95	70	149	92	45	311
C14orf176	1513	725	502	224	414	5057	2652	1984	405	496	408	501	4393	2314	795	377	259	327	3639	1918	26	345	8	22	2410	3337	776	514	671	430	419	576	431	637	440
C14orf177	0	0	0	0	0	0	0	0	0	1	0	1	0	0	1	0	0	0	0	0	0	0	0	0	0	0	0	0	0	0	0	0	0	0	0
C14orf178	33	43	23	13	24	34	28	15	24	21	27	18	29	24	40	38	13	25	24	19	23	34	1	4	35	23	19	21	30	29	27	17	14	18	52
C14orf180	0	0	1	6	8	1	2	7	51	40	10	60	0	0	7	0	0	24	1	1	9	3	0	1	0	0	57	5	77	32	177	19	5	7	50
C14orf182	7	10	20	4	44	44	26	26	11	28	21	6	24	6	13	12	9	9	38	36	36	10	22	8	10	7	19	23	22	18	11	12	28	27	16
C14orf183	2	0	0	2	2	1	2	1	7	9	1	3	1	0	5	0	1	0	2	3	0	2	1	0	2	1	0	0	1	1	0	0	2	0	1
C14orf2	1845	1890	988	358	1776	1485	1005	1367	1434	1669	1214	1718	1847	1488	1347	1806	843	1256	1163	1366	991	1500	763	865	1421	1958	1367	1034	1244	1339	1123	1485	871	917	1512
C14orf21	119	71	43	37	372	322	284	148	339	290	216	287	352	285	261	80	196	242	324	200	310	364	264	49	204	250	448	250	244	288	136	347	191	189	355
C14orf23	0	0	0	0	0	2	1	0	2	4	0	3	0	0	1	0	0	0	0	0	0	0	0	0	1	0	0	2	0	0	0	0	1	2	0
C14orf28	99	215	67	62	97	136	206	273	115	101	115	161	221	188	109	137	67	105	158	156	274	86	116	71	144	181	70	110	73	97	67	77	96	60	166
C14orf37	25	316	2	2	58	11	39	25	22	23	4	24	9	2	35	6	17	38	38	21	96	19	86	9	16	6	11	4	19	6	4	8	14	11	40
C14orf38	16	33	13	4	20	9	24	26	26	27	24	20	26	13	31	36	17	17	19	29	19	19	0	10	20	17	19	19	8	24	16	12	31	22	28
C14orf39	0	0	0	0	0	0	0	7	11	1	0	1	0	0	2	0	0	0	0	0	12	0	0	0	5	0	0	0	0	0	0	0	0	0	0
C14orf43	858	1263	753	840	2006	2266	1641	1079	1647	2362	1557	2083	1619	773	1759	1283	675	2144	2622	1310	1571	1022	911	298	985	1180	1477	1569	1948	2323	1907	2016	1226	1459	2392
C14orf45	728	266	100	129	292	226	182	171	234	229	182	254	529	559	269	361	134	214	190	158	320	222	113	27	208	295	159	154	195	170	139	277	135	130	321
C14orf49	8	9	2	5	166	37	42	38	37	48	68	22	57	12	45	7	121	48	69	52	108	72	177	65	53	76	53	129	33	123	12	32	66	80	57
C14orf55	1	1	2	0	1	0	9	0	4	3	2	4	5	2	5	1	2	0	1	11	14	4	6	13	4	5	1	1	1	8	1	6	2	5	4
C14orf64	10	1	1	0	23	14	25	6	3	8	0	9	13	16	47	1	9	5	23	21	51	29	14	18	15	7	0	7	18	6	7	2	7	1	4
C14orf79	14	62	8	43	102	14	54	55	75	73	84	81	32	4	104	14	93	70	44	54	161	146	81	51	45	69	34	66	73	52	35	57	58	49	149
C14orf80	0	0	0	148	357	187	184	55	229	258	195	156	176	1	244	0	199	203	133	174	149	335	201	195	200	244	132	171	135	155	82	157	188	150	160
C14orf93	94	74	75	57	218	116	178	139	152	196	171	230	177	135	155	104	132	150	136	207	292	173	124	72	124	156	161	156	133	146	122	194	128	144	202
C15orf17	427	1677	540	431	1267	617	964	650	1107	1507	1046	1692	695	572	857	851	535	823	726	1037	1935	928	828	234	666	653	600	1103	958	1034	788	867	761	1060	1090
C15orf2	0	0	0	3	6	0	1	0	11	10	5	5	0	1	16	3	1	4	0	0	3	0	1	2	0	0	0	0	0	1	1	0	0	1	0
C15orf23	102	73	37	9	280	57	120	63	94	168	57	81	131	83	105	176	129	125	67	130	133	296	195	96	118	125	84	67	144	99	71	156	73	82	501
C15orf24	1002	1308	516	351	1138	877	882	845	768	797	788	858	898	646	1158	1011	958	904	811	894	1103	1200	1096	622	887	858	794	781	784	848	538	740	453	531	1360
C15orf26	5	0	0	0	0	0	4	1	1	4	0	6	0	0	2	0	12	0	0	4	3	1	10	8	4	0	0	3	1	0	0	0	0	0	0
C15orf27	0	0	1	0	27	7	11	2	3	6	2	3	19	1	16	0	7	6	7	5	32	9	16	2	10	11	3	1	2	1	0	1	1	0	2
C15orf29	446	694	306	227	550	251	304	262	479	533	569	469	332	263	734	939	397	524	336	447	474	591	502	983	456	408	213	391	399	522	312	455	335	327	557
C15orf32	0	0	0	0	0	0	0	0	3	0	0	1	0	0	0	0	0	0	0	0	0	0	0	1	2	0	0	0	0	0	0	0	0	0	0
C15orf33	53	82	32	8	44	35	81	54	52	42	37	60	85	48	55	65	42	37	54	42	92	68	19	13	46	72	26	25	37	44	24	34	28	33	42
C15orf37	20	3	8	7	135	107	103	78	73	84	79	85	120	43	77	6	73	72	133	106	124	87	49	110	86	105	47	56	81	71	50	88	58	61	95
C15orf38	211	237	130	105	313	375	348	285	279	310	375	346	295	234	279	240	155	359	400	192	264	210	138	47	192	235	444	291	381	366	224	318	245	237	430
C15orf39	111	21	24	450	755	537	566	323	552	690	488	479	613	96	672	28	959	820	559	625	756	916	1072	924	402	487	1278	553	613	586	370	849	421	762	697
C15orf40	304	500	313	182	519	521	497	500	413	455	429	434	481	342	350	392	289	382	446	398	518	355	187	180	378	505	269	321	410	406	324	365	277	289	620
C15orf41	159	245	21	8	64	51	88	55	26	47	26	24	72	303	34	51	46	19	97	71	304	42	96	15	72	172	43	28	30	36	25	39	43	19	92
C15orf42	13	17	7	1	196	18	25	8	72	87	20	14	48	15	72	53	62	61	12	62	45	151	84	37	57	64	73	43	41	45	11	73	30	53	217
C15orf43	0	0	0	0	0	0	0	0	1	0	1	0	0	0	2	0	0	0	0	0	0	0	0	2	0	0	0	0	0	0	1	0	0	0	0
C15orf44	617	854	383	152	860	789	711	603	666	716	674	735	867	555	756	839	428	727	752	764	688	953	623	346	651	713	618	581	704	665	422	655	450	385	1160
C15orf48	1498	8774	6948	4660	7281	3370	3649	5245	9744	9990	8024	13320	2068	894	10125	9712	4328	6997	2934	4150	32	6111	1166	3612	5996	1636	5673	7778	9842	9826	7689	6539	4514	5870	7562
C15orf5	0	1	0	1	0	0	1	0	2	0	0	0	0	0	1	1	0	0	1	0	0	0	1	1	5	0	1	0	2	1	0	0	0	0	2
C15orf52	114	538	243	1135	1402	551	727	764	1021	1534	706	1565	464	213	993	201	228	1162	920	590	2903	295	271	75	426	472	357	772	813	461	727	742	618	1034	543
C15orf53	0	1	0	0	3	2	9	1	0	1	1	0	4	0	3	3	2	1	4	6	0	7	5	3	1	0	0	0	0	0	0	0	3	1	1
C15orf54	0	0	0	0	1	0	0	1	1	0	0	0	0	0	1	0	6	3	1	1	0	7	11	12	1	0	2	0	0	0	0	0	0	0	0
C15orf55	2	14	0	2	4	2	2	2	14	19	5	6	14	7	19	1	0	1	8	14	1	8	1	2	1	16	3	7	4	1	2	4	18	7	3
C15orf56	0	0	0	0	0	0	1	2	3	1	0	0	1	0	0	0	0	2	6	1	8	3	0	2	1	2	2	0	0	0	0	0	0	0	5
C15orf57	463	414	366	261	655	351	424	448	420	416	450	539	485	381	510	521	415	536	441	412	562	461	372	167	458	399	304	403	362	497	521	398	298	297	557
C15orf58	64	58	20	74	133	123	108	59	101	96	61	58	84	53	168	22	72	158	61	112	81	127	39	17	66	93	78	64	91	101	83	78	60	72	69
C15orf59	0	0	1	0	18	14	5	10	13	3	6	5	3	3	9	0	5	4	12	6	68	3	16	3	3	1	5	9	7	8	1	2	4	3	19
C15orf60	10	0	0	2	1	3	1	2	2	1	0	0	3	2	1	0	0	0	0	1	0	0	0	0	2	6	1	0	0	1	0	0	0	2	0
C15orf61	8	30	10	9	90	73	65	75	74	87	75	60	83	21	43	14	39	68	83	42	124	76	19	33	40	58	37	44	56	75	44	48	61	44	167
C15orf62	17	5	8	11	75	36	150	71	51	67	38	88	75	25	89	0	49	41	88	100	42	56	39	1	84	57	11	52	26	27	14	39	39	48	56
C15orf63	0	3	0	1	4	0	5	4	1	10	8	4	1	0	7	1	2	2	0	14	4	5	2	1	1	7	1	10	3	3	2	4	2	2	2
C16orf11	0	0	0	0	0	0	0	0	1	2	0	0	0	0	1	0	0	0	0	0	0	0	0	0	1	0	0	0	0	0	0	0	0	0	1
C16orf13	22	11	19	44	398	311	251	483	238	269	192	190	294	64	229	0	221	262	285	249	447	384	263	268	183	291	300	163	229	198	114	283	164	179	281
C16orf3	0	0	2	2	3	1	4	5	4	2	3	2	1	1	7	0	0	2	6	0	0	5	0	1	3	5	0	5	9	4	0	2	4	1	3
C16orf42	26	25	9	195	637	541	571	462	530	618	475	473	573	74	641	2	481	557	498	433	790	708	447	478	510	493	486	439	533	444	381	471	316	340	513
C16orf45	189	20	14	6	145	91	135	263	76	54	44	87	141	43	176	29	200	167	157	145	2529	301	495	143	229	244	69	47	103	69	25	52	35	31	96
C16orf46	4	31	3	4	27	5	1	14	11	31	9	18	4	0	37	9	29	2	10	5	26	24	33	9	17	1	6	13	9	9	2	4	10	3	25
C16orf48	5	1	0	21	158	114	198	136	99	121	114	118	120	11	140	4	149	124	99	176	386	246	186	142	150	170	75	76	83	90	69	84	81	63	121
C16orf5	671	23	170	226	485	1523	1446	992	269	295	235	401	1410	1518	191	28	408	398	1115	759	1032	356	545	225	845	915	397	263	388	377	374	326	268	212	638
C16orf52	97	153	63	34	230	148	199	169	153	149	200	214	249	191	141	137	235	170	217	234	368	214	369	40	279	184	94	135	148	106	111	98	160	165	251
C16orf53	219	268	189	488	1016	855	899	658	897	1012	545	561	831	304	927	190	580	564	769	709	938	1019	605	320	543	666	573	649	640	509	342	603	466	557	659
C16orf54	33	23	79	6	536	134	192	58	33	37	22	72	243	5	61	16	172	159	157	250	627	103	341	150	140	50	44	32	29	39	39	25	109	76	104
C16orf55	4	10	6	13	86	82	64	57	50	65	45	43	58	22	68	0	51	64	49	85	45	75	71	46	72	64	56	38	82	46	55	46	28	47	74
C16orf57	716	515	405	442	940	515	728	571	849	682	863	922	621	447	1068	446	872	890	604	648	853	1006	1042	606	866	666	838	718	762	737	687	811	470	636	1072
C16orf58	297	73	51	179	1769	1846	1887	1237	864	1249	883	927	1598	850	1198	30	1303	1077	1847	1859	1947	1365	903	367	1149	1288	1304	1123	880	927	520	949	833	587	1368
C16orf59	1	0	0	6	87	11	35	9	54	65	24	10	60	1	47	0	65	32	20	23	33	98	52	46	33	21	19	20	28	25	1	50	12	14	18
C16orf62	779	961	398	379	1234	672	702	560	944	872	751	962	680	523	1150	855	767	932	819	637	1161	921	900	371	821	644	967	645	887	815	575	871	454	540	861
C16orf7	83	11	25	196	343	327	643	343	412	487	262	434	536	139	737	0	627	339	538	707	494	732	479	1540	454	483	185	219	285	207	273	269	228	321	301
C16orf70	217	270	112	77	415	197	370	243	311	359	270	232	307	243	301	159	342	276	271	338	547	407	250	228	288	242	282	223	295	277	205	285	254	207	379
C16orf71	1	0	1	0	5	5	4	6	4	20	10	1	1	3	11	0	3	2	2	6	14	12	13	5	1	0	1	6	7	4	7	2	10	8	8
C16orf72	1715	2318	1046	756	1444	945	996	955	1136	1137	1353	1279	1181	1140	1986	2665	1024	1553	1120	853	1182	1400	1212	499	1305	1125	1305	1117	1206	1296	1169	1254	589	1007	1812
C16orf73	11	10	12	1	10	36	18	14	19	25	8	6	18	21	11	16	7	6	28	9	1	7	0	1	12	25	31	25	9	17	15	10	7	9	11
C16orf74	0	0	0	1	39	17	28	5	4	11	8	7	59	0	2	0	40	17	10	39	86	34	58	22	18	9	1	4	9	1	3	2	19	3	48
C16orf78	0	0	0	0	0	0	0	0	2	1	0	0	0	0	3	0	0	0	0	0	0	0	0	0	1	0	0	0	0	0	0	0	0	0	0
C16orf79	1	0	1	18	85	52	95	50	58	75	54	51	76	5	66	0	59	55	50	131	85	56	45	90	51	79	32	63	44	49	43	42	40	61	41
C16orf80	252	243	141	106	446	368	386	342	273	367	307	227	512	254	265	187	252	288	375	326	540	398	422	168	340	350	274	308	286	309	199	304	189	178	479
C16orf82	1	0	0	0	0	0	0	0	0	3	0	0	0	0	2	1	0	0	0	0	1	0	1	0	0	0	0	0	0	0	0	1	0	0	0
C16orf86	1	0	0	1	53	20	33	23	13	11	6	33	36	2	23	0	42	32	39	43	152	37	77	47	27	15	15	10	15	6	3	3	14	6	19
C16orf87	203	93	76	35	148	276	255	198	110	77	96	160	318	172	80	132	123	147	316	244	140	155	162	58	289	267	64	50	87	65	66	112	42	28	225
C16orf88	66	254	86	49	340	132	157	128	255	339	246	193	130	65	183	220	198	240	143	153	331	313	244	105	94	140	308	161	327	253	149	283	175	162	502
C16orf89	4	1	11	0	108	60	145	601	19	46	15	18	68	10	23	4	2	38	51	78	320	11	2	1	39	72	31	44	14	16	0	11	52	24	10
C16orf90	0	0	0	0	0	0	0	0	2	1	0	0	0	0	1	0	0	0	0	0	0	0	1	2	0	0	0	0	0	0	0	0	0	1	0
C16orf91	30	28	19	46	154	200	142	153	144	163	156	113	153	41	138	23	116	120	179	138	206	218	111	94	122	104	149	116	149	139	118	139	82	98	125
C16orf92	0	0	0	0	3	0	0	1	2	6	0	0	0	0	2	0	0	0	0	1	6	0	0	0	0	0	0	1	0	0	0	0	0	0	0
C16orf93	7	19	13	26	90	23	43	31	91	72	30	81	59	18	63	2	64	53	34	93	53	138	3	52	51	36	36	41	54	26	30	52	38	42	27
C16orf95	0	6	1	8	65	42	24	25	36	21	18	27	59	11	22	2	30	29	39	29	39	30	34	24	24	31	29	36	14	20	11	34	34	36	23
C16orf96	0	0	2	0	2	0	1	1	7	7	2	2	2	0	4	0	1	1	2	0	8	0	3	0	2	0	0	0	0	0	0	0	0	1	2
C17orf100	42	54	8	10	59	49	92	49	33	31	28	39	64	79	28	19	40	34	110	76	62	55	50	25	96	43	14	37	28	30	13	20	12	23	68
C17orf101	45	33	32	69	593	488	429	387	366	398	381	325	381	134	410	11	441	464	502	284	790	514	427	237	297	277	527	325	418	443	197	462	275	198	491
C17orf102	0	0	0	0	0	0	0	0	2	3	0	1	0	0	2	0	0	0	0	0	1	1	0	0	0	0	0	0	0	0	0	0	0	0	0
C17orf103	78	96	85	25	233	345	377	248	154	190	339	173	415	280	157	23	191	255	423	175	418	190	402	155	285	228	275	159	216	228	197	154	148	117	478
C17orf104	4	10	2	2	8	3	10	0	7	17	8	9	11	5	8	10	8	6	4	1	18	12	18	1	11	20	0	6	4	2	4	2	4	1	11
C17orf105	0	0	0	0	0	0	0	0	2	2	0	0	0	0	0	0	1	0	0	0	0	0	1	2	0	0	0	0	0	0	0	0	0	0	0
C17orf107	4	7	1	2	28	26	47	23	12	10	5	21	31	1	38	1	112	52	24	35	116	59	38	112	25	41	13	2	5	3	0	5	8	13	20
C17orf108	34	34	15	9	95	209	140	135	35	70	53	75	187	54	79	7	38	36	206	136	281	87	91	24	104	108	34	49	51	31	53	30	44	25	72
C17orf109	425	282	186	1745	521	583	1166	265	1057	2087	331	1471	721	393	2891	41	620	397	640	1567	163	1176	29	51	736	1307	185	468	537	283	621	153	395	536	618
C17orf110	145	123	100	271	231	197	154	195	174	222	210	357	210	208	393	84	69	230	137	128	1	123	2	1	153	154	238	180	223	208	251	188	118	183	229
C17orf28	254	39	11	146	866	1272	2029	1684	479	491	379	507	1585	409	1568	26	1175	733	1254	1801	716	2037	520	295	1414	2032	481	411	336	338	202	348	402	376	726
C17orf39	141	274	128	26	282	178	289	154	143	162	168	129	213	202	151	170	170	183	188	137	478	198	252	70	137	165	144	148	149	184	130	154	136	122	334
C17orf47	11	7	2	0	5	1	4	4	2	6	2	6	6	4	13	2	3	6	8	6	5	9	20	2	8	6	1	3	3	6	3	3	2	1	2
C17orf48	423	237	120	82	208	216	307	240	63	151	158	109	499	336	152	220	99	120	286	266	313	119	137	53	154	303	65	89	110	129	111	142	79	151	187
C17orf49	0	0	0	0	0	0	0	1	0	1	0	0	1	0	0	0	0	1	0	1	3	1	0	0	0	0	0	0	0	0	0	0	1	0	0
C17orf50	0	0	0	0	4	4	3	0	2	1	3	0	0	0	0	0	0	0	1	0	3	0	0	1	0	0	0	2	1	6	0	0	4	1	0
C17orf51	35	16	18	3	150	38	61	44	42	51	18	37	59	15	83	28	380	85	54	50	433	248	544	38	100	46	63	29	23	39	10	38	46	15	122
C17orf53	10	5	3	1	77	20	22	16	33	37	10	10	34	1	21	13	30	34	13	30	36	71	51	25	48	37	31	23	21	30	8	34	12	29	38
C17orf56	64	42	60	274	529	400	891	482	353	599	354	535	633	192	376	6	419	319	608	923	679	473	567	431	656	561	183	406	324	282	220	246	341	354	474
C17orf57	27	13	16	27	63	38	104	65	36	87	17	94	32	40	44	23	37	26	85	133	73	56	92	14	67	17	15	17	22	9	26	26	38	40	87
C17orf58	92	160	82	38	139	127	181	201	74	120	126	178	105	58	162	130	152	94	102	145	97	129	247	91	184	78	57	61	107	136	102	97	71	53	161
C17orf59	42	21	24	71	473	335	514	407	315	341	328	293	341	76	355	9	281	405	340	303	416	342	346	226	347	342	355	210	275	277	204	263	162	266	335
C17orf61	351	154	79	113	301	983	808	1127	331	308	206	323	1161	496	266	20	207	306	652	722	320	320	238	216	732	879	362	186	241	192	202	380	164	185	321
C17orf62	320	123	189	460	1985	982	1631	838	1096	1118	683	884	1607	341	1688	58	1575	1265	1118	1731	1862	1863	2397	1833	1411	946	716	635	788	581	659	576	645	725	1136
C17orf63	590	971	382	269	671	712	821	506	570	741	665	720	703	436	900	488	548	866	659	605	435	690	344	87	561	604	891	572	752	585	634	525	380	502	810
C17orf64	0	1	0	0	0	0	0	0	2	1	0	1	0	0	2	0	0	0	0	0	2	0	0	1	1	0	0	0	0	0	0	0	0	0	0
C17orf65	51	27	39	33	185	130	142	104	65	118	63	153	128	44	106	17	76	55	144	157	242	70	91	65	138	92	54	67	97	74	64	70	125	121	128
C17orf66	1	0	0	0	2	0	3	1	4	6	0	3	1	4	7	0	0	1	1	3	7	3	8	4	8	4	1	2	0	1	0	1	2	2	0
C17orf67	49	229	4	15	22	5	16	15	11	8	5	5	18	54	34	2	16	27	5	28	40	27	23	22	10	11	1	9	15	9	2	0	1	17	5
C17orf69	3	24	12	4	68	10	32	19	15	43	17	37	28	12	15	11	7	19	20	61	98	31	30	4	16	20	15	29	25	13	3	28	41	24	35
C17orf70	10	4	2	161	695	629	713	588	363	537	401	373	650	43	413	1	546	391	722	773	733	618	689	445	636	515	476	407	353	395	213	423	300	243	448
C17orf72	27	13	29	6	447	158	368	200	82	72	97	109	414	28	101	4	493	212	202	409	733	383	60	542	182	98	80	36	49	38	29	35	126	75	145
C17orf74	0	0	0	0	0	0	0	0	8	3	0	1	0	0	7	0	0	0	0	1	0	0	0	3	2	0	0	1	0	0	0	0	0	0	0
C17orf75	168	255	88	30	283	213	258	193	143	212	170	168	342	233	130	193	159	133	264	300	393	266	211	83	158	194	104	184	188	190	110	233	159	113	309
C17orf77	1	1	0	0	4	1	6	0	0	8	0	1	5	0	14	14	3	1	2	11	0	14	1	2	11	18	0	0	0	0	0	0	0	0	0
C17orf78	18378	2182	18	0	0	5013	6129	3977	2	1	0	9	6924	15195	3	13	8	0	4755	6989	19	1	1	16	5517	4423	0	0	0	0	4	0	0	0	1
C17orf79	151	218	112	46	274	198	140	190	151	213	118	157	111	113	197	219	236	225	142	178	1033	341	329	270	195	137	125	168	132	147	137	94	106	76	243
C17orf80	381	319	165	60	402	284	377	357	232	299	232	187	438	340	289	359	313	192	380	433	707	360	414	137	309	353	208	272	287	307	172	233	225	262	553
C17orf81	269	265	213	187	816	576	679	534	514	514	473	478	627	339	444	157	400	490	523	663	709	540	563	325	484	456	582	372	490	432	313	458	307	363	653
C17orf82	0	1	0	0	0	0	1	0	2	3	0	0	0	0	6	0	9	0	10	4	1	4	8	9	5	0	0	0	0	0	0	1	1	2	2
C17orf85	842	1181	488	486	1213	729	1044	605	961	1267	844	1271	1072	848	1186	774	730	839	1179	1208	1184	1136	954	493	1096	1051	892	1024	888	912	551	871	842	923	1459
C17orf89	29	27	22	9	190	127	114	159	120	135	78	80	108	40	120	26	89	86	96	142	243	192	130	145	92	100	72	79	67	83	49	82	58	61	184
C17orf90	1	2	2	32	199	122	169	212	136	171	130	123	162	4	114	0	135	122	163	192	210	194	164	117	124	126	92	87	112	129	72	126	83	84	138
C17orf96	11	4	9	2	88	15	34	8	14	6	1	4	42	3	43	6	61	32	20	50	83	72	135	122	44	3	1	5	2	5	8	5	7	0	235
C17orf97	15	24	34	44	60	149	25	76	94	96	120	111	43	20	141	42	77	63	110	15	106	44	22	20	54	48	93	107	111	70	154	73	39	34	172
C17orf98	0	0	0	0	0	0	0	0	7	2	0	0	0	0	5	0	0	0	1	0	0	0	0	0	0	0	0	0	0	0	0	0	0	0	0
C17orf99	0	0	0	0	4	0	2	0	1	1	0	1	4	0	7	0	0	0	1	12	6	1	2	0	3	1	0	0	0	0	0	0	2	0	0
C18orf1	598	316	175	56	663	782	750	439	229	309	303	327	949	652	382	231	225	404	1173	610	1000	458	359	75	516	652	386	202	326	308	266	315	255	174	449
C18orf21	198	280	124	42	222	183	229	195	170	182	144	170	293	159	156	244	192	187	231	245	318	230	242	178	187	215	65	172	169	150	128	160	122	96	284
C18orf25	611	831	378	366	847	392	575	328	685	517	545	838	725	487	814	905	390	605	589	572	722	620	538	123	518	477	548	464	542	551	468	571	355	417	651
C18orf26	0	0	0	2	0	0	0	0	0	1	1	1	0	2	5	0	0	0	0	0	0	0	0	0	4	2	0	0	0	0	3	0	0	0	0
C18orf32	0	0	0	2	3	8	1	1	3	9	7	6	2	0	4	0	5	3	3	2	2	4	6	0	3	3	5	7	4	4	1	2	1	1	1
C18orf34	0	2	0	0	2	1	1	10	7	5	0	10	3	0	11	1	0	7	0	6	20	6	6	7	11	7	0	0	1	0	5	0	0	2	8
C18orf42	1	1	0	0	0	1	0	0	0	1	0	3	4	0	0	2	0	1	1	0	3	0	0	0	0	3	0	0	0	0	0	0	0	0	1
C18orf54	46	29	29	10	216	20	33	21	96	76	66	66	43	6	119	104	95	167	21	54	115	117	193	54	64	38	56	22	71	51	22	40	48	27	69
C18orf56	9	11	1	6	123	17	38	15	50	33	21	7	45	5	59	23	43	41	9	33	9	87	1	17	30	21	18	25	34	30	3	60	20	10	49
C18orf62	0	0	0	0	0	0	0	0	0	1	0	0	0	0	0	0	0	0	1	0	0	0	0	1	0	0	0	0	0	0	0	0	0	0	1
C18orf63	0	0	0	0	0	0	0	0	0	3	0	1	0	0	1	0	0	0	0	0	0	0	1	0	0	0	0	0	0	0	0	0	0	0	0
C18orf8	973	944	378	628	976	1226	1303	997	783	633	770	787	1174	1113	1217	1018	630	807	1170	979	673	847	541	477	1139	855	583	492	494	627	417	667	340	491	801
C19orf10	468	620	82	285	2379	1443	1077	1131	942	1027	687	771	876	578	2257	145	2213	1468	1145	965	1339	2640	1975	1317	1198	1074	964	707	718	835	540	841	677	466	1430
C19orf12	692	193	141	141	518	735	969	648	312	353	267	274	932	418	449	192	470	375	898	797	744	483	786	253	699	573	281	239	369	258	250	309	211	218	462
C19orf18	4	0	8	2	9	11	11	10	4	13	13	9	20	2	4	2	6	6	13	12	15	2	8	15	9	11	5	21	9	4	6	16	7	7	41
C19orf21	7617	4090	5007	22333	17182	22540	28530	15847	19201	17538	17166	15713	16981	9002	25811	2483	8601	20254	23487	18842	109	12093	112	280	13844	15894	21149	11350	17514	15286	16581	18960	6582	12006	13437
C19orf24	2	0	0	96	407	358	343	382	320	313	211	188	299	17	358	0	331	279	357	341	372	453	336	399	241	300	361	163	233	203	153	226	162	146	307
C19orf25	7	5	2	231	661	316	436	369	543	522	476	385	362	32	491	1	267	445	282	357	381	485	409	300	412	294	459	375	476	478	347	376	279	327	473
C19orf26	0	0	0	1	0	5	7	6	2	3	1	1	9	0	2	0	7	12	3	8	8	4	19	8	2	1	4	1	1	1	0	1	1	2	12
C19orf29	0	2	2	92	465	346	380	222	281	433	215	267	362	19	288	2	298	277	406	330	575	389	248	162	247	301	280	257	323	262	187	329	252	205	377
C19orf33	64	53	119	2383	1864	2833	996	2029	2140	2343	2102	2513	1107	441	2730	10	934	2251	1881	914	25	1839	0	108	1072	1348	1795	1736	2481	1704	1402	1191	1307	1836	2472
C19orf35	2	1	1	19	23	22	21	11	3	14	6	5	10	4	18	0	22	21	13	3	8	22	33	38	15	9	4	6	6	3	6	4	7	3	3
C19orf38	31	6	4	3	52	13	32	4	28	19	12	26	25	19	38	0	129	55	49	58	74	123	127	300	31	21	13	4	23	4	19	3	4	5	23
C19orf40	25	10	5	7	38	21	38	15	18	18	27	11	38	21	42	3	23	29	33	34	22	54	28	27	32	26	20	21	24	21	18	14	22	11	23
C19orf42	1238	1391	754	408	1197	688	801	753	960	902	847	994	921	1039	1061	1069	795	886	764	771	1151	1056	769	497	883	1033	742	751	938	942	648	873	562	614	935
C19orf43	644	472	462	397	1262	1267	968	1023	969	966	732	735	1058	633	1108	303	863	769	884	994	1394	1247	1156	1028	768	777	930	585	798	709	628	832	495	463	1035
C19orf44	22	7	8	42	278	162	195	106	137	192	133	142	200	58	140	4	138	164	136	197	438	225	85	59	125	126	150	134	132	121	70	159	128	81	160
C19orf45	1	1	0	1	10	7	5	9	7	15	21	11	7	3	5	0	3	1	6	8	3	4	0	0	5	12	4	11	7	5	1	6	7	9	5
C19orf46	5	1	0	4	73	7	26	56	36	15	51	16	35	7	86	0	37	22	12	15	19	43	5	3	19	31	29	50	18	34	8	29	46	37	31
C19orf47	17	3	24	61	270	175	216	126	122	155	132	139	204	38	250	1	147	171	143	163	282	231	220	131	155	159	161	126	162	111	105	162	93	97	184
C19orf48	17	8	8	19	910	294	282	162	376	519	375	167	368	49	263	4	290	321	213	434	417	860	478	334	258	334	409	302	333	383	94	479	262	224	818
C19orf51	0	0	0	0	13	0	2	3	19	7	9	6	8	0	17	0	15	8	1	10	6	22	14	19	9	3	0	0	3	3	1	10	2	5	139
C19orf52	104	85	76	41	218	147	182	139	161	207	149	155	157	79	223	87	154	185	153	166	187	204	150	79	155	133	139	147	194	153	104	176	139	137	224
C19orf53	97	53	42	107	966	800	690	722	426	451	383	419	738	336	485	8	570	518	606	708	1170	822	747	830	549	464	516	394	461	423	332	459	319	200	693
C19orf54	230	195	102	116	301	464	478	383	206	409	278	332	506	510	245	65	231	255	598	403	235	174	213	125	307	436	266	299	302	221	224	193	180	214	288
C19orf55	36	37	13	37	135	62	122	48	97	102	84	80	80	37	107	13	66	103	71	91	152	111	78	15	107	47	82	74	66	64	32	88	52	64	96
C19orf57	6	0	6	17	86	24	122	29	91	138	56	106	54	43	51	1	18	35	35	90	14	94	23	8	34	65	62	54	79	49	55	49	41	55	80
C19orf59	85	0	0	0	14	0	0	0	8	0	0	0	0	0	5	0	123	53	1	5	4	86	66	367	25	3	4	0	0	0	0	0	0	0	0
C19orf6	182	84	77	1453	4570	2983	4678	2594	3404	3550	2785	3359	3760	450	3724	30	3156	3111	3518	5119	4159	3869	3510	2375	3549	2939	2081	2578	2534	2230	1682	3257	2078	2297	2796
C19orf60	4	4	4	61	279	371	299	238	238	241	162	165	320	7	202	0	243	174	337	310	463	344	341	199	152	156	170	133	132	133	107	165	184	109	218
C19orf63	257	206	76	749	3271	3414	2459	2859	2051	2394	1988	2109	2796	770	2790	180	1692	2269	2553	1890	2444	2444	1817	753	2635	2412	2278	1540	1885	1929	1654	1338	1227	1265	2342
C19orf66	639	407	133	560	727	698	1284	650	789	556	436	561	1016	391	1209	201	701	719	1058	1352	1252	1017	734	805	881	911	221	352	327	234	271	285	346	920	536
C19orf69	1902	3	4	1	0	1508	1247	995	0	2	1	0	1709	1504	1	3	2	2	1111	642	5	2	5	0	908	1109	0	0	1	0	1	0	0	3	1
C19orf70	36	14	17	144	830	587	399	536	686	718	513	519	398	75	527	4	354	530	411	407	775	614	386	447	354	476	713	444	596	564	380	525	397	300	578
C19orf71	0	0	0	5	108	43	79	24	49	55	19	47	59	2	54	0	72	36	63	77	125	63	122	20	55	25	23	28	21	20	22	30	34	38	62
C19orf73	1	0	3	4	14	17	28	23	19	31	11	15	14	2	10	1	13	16	6	11	18	12	6	12	9	8	9	20	18	17	16	11	10	9	23
C19orf75	0	0	0	0	0	0	0	0	1	3	0	0	0	0	0	0	0	0	0	0	0	0	1	3	0	0	0	0	0	0	0	0	0	0	0
C19orf76	0	0	0	3	33	2	21	36	14	12	5	15	31	1	3	0	3	7	18	42	31	13	51	43	12	26	1	5	4	4	5	4	4	9	25
C19orf77	13580	399	19	701	702	22745	12449	18466	1356	524	415	711	19119	15215	1274	159	722	911	16103	7177	99	687	2	28	10187	14541	765	237	576	350	181	142	155	267	201
C19orf79	380	460	376	182	520	442	452	678	503	431	271	344	503	290	440	277	306	353	348	469	468	493	338	404	311	399	310	325	302	301	242	279	350	272	382
C19orf80	0	0	0	0	0	1	2	1	0	1	2	4	1	0	2	0	2	0	0	4	5	4	2	3	0	0	0	4	1	1	0	1	0	1	2
C19orf81	0	0	0	0	0	1	0	0	0	2	0	0	0	0	1	0	0	0	0	0	2	0	0	0	1	1	0	0	0	0	0	1	0	0	4
C1D	490	875	535	230	506	473	484	530	487	408	393	602	621	386	481	813	319	478	442	668	434	432	382	301	517	467	225	369	558	443	527	466	266	313	769
C1GALT1	2273	2563	398	356	1122	1170	1086	797	733	703	791	997	1425	1202	1333	1330	761	901	1299	1457	668	1278	630	269	1431	1882	470	741	561	549	440	605	541	609	1445
C1GALT1C1	744	1698	336	254	913	624	514	492	797	683	627	757	809	452	1330	1541	705	762	532	571	667	1230	781	222	664	751	295	576	675	733	464	727	461	522	801
C1orf100	1	3	0	1	0	1	0	0	1	0	1	2	1	1	0	1	0	1	0	0	4	4	2	0	0	1	2	1	2	1	0	1	0	0	0
C1orf101	10	1	0	0	8	5	6	8	13	8	7	5	16	0	8	1	3	2	9	15	20	11	33	7	8	3	2	1	1	2	0	1	6	1	0
C1orf105	2	1	0	0	0	60	21	24	0	2	1	1	11	17	2	0	0	1	15	6	0	0	0	0	14	1	0	0	0	0	0	0	0	0	0
C1orf106	4212	5408	4065	5404	5072	5734	8237	5727	5768	7747	5532	8707	4762	4342	8473	2445	1978	6875	6586	4424	111	4021	93	97	5435	5012	5252	5790	7605	6534	7079	5691	4053	5561	6072
C1orf109	87	128	78	13	242	124	175	109	91	199	100	113	198	60	127	148	130	110	138	175	280	221	259	41	136	99	107	137	147	147	79	121	162	79	493
C1orf110	0	0	0	0	0	0	0	2	7	4	1	1	0	2	4	0	0	0	0	0	1	0	0	3	1	20	0	0	0	0	0	0	0	0	7
C1orf111	0	1	1	4	3	2	2	0	2	17	6	6	0	1	10	1	1	0	1	4	0	5	0	0	4	0	0	3	3	1	0	2	5	14	4
C1orf112	68	102	47	25	195	66	86	68	87	121	77	73	149	47	121	218	123	94	89	129	121	184	145	86	104	91	85	83	91	115	36	143	89	64	207
C1orf114	10	6	1	1	6	1	6	5	11	4	0	4	11	4	5	6	1	4	3	10	68	5	0	3	15	8	0	6	3	1	3	2	4	7	0
C1orf115	12945	2382	2598	2324	2845	11659	9791	7644	4359	3916	3541	6046	15425	9898	3580	2484	1243	4439	9870	3792	842	1849	565	237	6660	10254	3302	2392	4834	4880	5265	2775	1880	3578	4648
C1orf116	2862	3422	1298	1403	877	3286	1670	2487	488	1210	637	770	1476	1855	2565	815	586	1174	2683	1769	25	1411	13	38	1106	2733	1317	1674	2195	1832	2378	1014	871	1524	1346
C1orf122	140	87	70	150	360	245	242	228	388	333	240	254	301	103	541	44	440	348	256	233	568	613	577	751	337	289	316	150	219	193	175	261	153	133	344
C1orf123	377	546	341	161	540	415	421	505	406	482	321	404	588	375	356	410	316	398	396	522	1276	470	508	400	387	436	341	377	352	329	330	420	253	286	525
C1orf124	140	108	71	157	203	164	187	121	157	155	134	135	150	108	205	305	162	191	162	216	158	202	213	52	139	132	86	125	130	138	114	121	88	103	293
C1orf127	0	0	0	0	11	13	12	9	8	15	11	6	3	0	8	0	8	1	5	8	14	10	14	2	7	0	2	2	0	2	2	1	10	4	13
C1orf129	0	0	0	0	0	1	0	0	1	2	2	5	0	1	3	0	0	0	1	0	0	0	1	1	4	2	0	0	0	0	0	0	0	0	0
C1orf130	407	80	30	1	65	219	330	146	83	68	70	44	18	452	253	50	57	28	251	244	18	136	22	12	93	26	52	12	25	35	23	23	76	29	117
C1orf131	276	318	188	80	336	320	321	274	300	350	213	266	455	251	245	324	219	168	258	323	248	294	242	112	262	406	175	288	241	246	177	245	187	179	296
C1orf133	6	11	0	1	27	0	10	20	14	9	16	14	10	0	12	9	9	18	17	9	280	11	16	10	10	19	4	6	9	6	3	4	14	5	9
C1orf135	12	6	10	1	36	13	15	8	16	19	8	9	27	6	20	11	25	22	11	32	7	71	23	9	14	19	22	12	19	6	1	32	10	11	122
C1orf141	0	0	0	0	0	1	1	1	2	2	0	1	1	0	2	0	0	0	1	0	0	0	0	0	4	0	1	0	0	0	0	0	0	0	0
C1orf144	1772	1239	872	1217	3297	3712	3126	2501	2414	2446	2264	2277	3167	1821	3191	1127	2376	2778	3762	2385	4380	3034	3015	1231	2858	2671	2910	1890	2466	2431	2130	2585	1338	1507	3181
C1orf146	0	0	0	0	0	0	1	0	3	0	0	1	1	0	0	0	1	0	0	1	1	0	2	0	0	1	0	0	1	0	0	0	0	0	0
C1orf150	1	2	0	0	2	4	19	11	5	4	2	0	2	0	4	3	2	3	12	9	14	8	17	0	4	2	4	2	0	2	1	1	3	2	9
C1orf158	0	0	0	0	0	0	1	0	3	0	0	0	0	0	1	0	0	0	0	0	0	0	0	0	3	0	0	0	0	0	0	0	0	0	0
[truncated: 16,709 more rows]
